# Supplementary material for: Global distribution and temporal analysis of R70Q/H oncogenic mutations in hepatitis C virus subtype 1b core protein
Source: Front Cell Infect Microbiol. 2025 Sep 2;15:1619865. doi: 10.3389/fcimb.2025.1619865 (PMC12436453; doi:10.3389/fcimb.2025.1619865)
Supplement: Supplementary Table 1 — HCV subtype 1b core sequences dataset. [file Table1.xlsx]

## Sheet: Geographical analysis
Sequence	Country	Sub-region	Residue 70
U10213.1b.ZA	South Africa	Southern Africa	Q
OQ784488.1b.KG	Kyrgyzstan	Central Asia	R
OQ784489.1b.KG	Kyrgyzstan	Central Asia	H
OQ784490.1b.KG	Kyrgyzstan	Central Asia	R
OQ784491.1b.KG	Kyrgyzstan	Central Asia	Q
OQ784492.1b.KG	Kyrgyzstan	Central Asia	Q
OQ784493.1b.KG	Kyrgyzstan	Central Asia	R
OQ784494.1b.KG	Kyrgyzstan	Central Asia	R
OQ784495.1b.KG	Kyrgyzstan	Central Asia	R
OQ784496.1b.KG	Kyrgyzstan	Central Asia	Q
OQ784497.1b.KG	Kyrgyzstan	Central Asia	R
OQ784498.1b.KG	Kyrgyzstan	Central Asia	R
OQ784499.1b.KG	Kyrgyzstan	Central Asia	R
OQ784500.1b.KG	Kyrgyzstan	Central Asia	R
OQ784501.1b.KG	Kyrgyzstan	Central Asia	H
OQ784502.1b.KG	Kyrgyzstan	Central Asia	H
OQ784503.1b.KG	Kyrgyzstan	Central Asia	R
OQ784504.1b.KG	Kyrgyzstan	Central Asia	Q
OQ784505.1b.KG	Kyrgyzstan	Central Asia	Q
OQ784506.1b.KG	Kyrgyzstan	Central Asia	Q
OQ784507.1b.KG	Kyrgyzstan	Central Asia	Q
OQ784508.1b.KG	Kyrgyzstan	Central Asia	Q
OQ784509.1b.KG	Kyrgyzstan	Central Asia	R
OQ784510.1b.KG	Kyrgyzstan	Central Asia	R
OQ784511.1b.KG	Kyrgyzstan	Central Asia	R
OQ784512.1b.KG	Kyrgyzstan	Central Asia	R
OQ784513.1b.KG	Kyrgyzstan	Central Asia	R
OQ784515.1b.KG	Kyrgyzstan	Central Asia	R
OQ784516.1b.KG	Kyrgyzstan	Central Asia	R
OQ784517.1b.KG	Kyrgyzstan	Central Asia	R
OQ784518.1b.KG	Kyrgyzstan	Central Asia	R
OQ784519.1b.KG	Kyrgyzstan	Central Asia	Q
OQ784520.1b.KG	Kyrgyzstan	Central Asia	R
OQ784521.1b.KG	Kyrgyzstan	Central Asia	R
OQ784522.1b.KG	Kyrgyzstan	Central Asia	Q
OQ784523.1b.KG	Kyrgyzstan	Central Asia	Q
OQ784524.1b.KG	Kyrgyzstan	Central Asia	R
OQ784525.1b.KG	Kyrgyzstan	Central Asia	Q
OQ784526.1b.KG	Kyrgyzstan	Central Asia	R
OQ784527.1b.KG	Kyrgyzstan	Central Asia	Q
OQ784528.1b.KG	Kyrgyzstan	Central Asia	Q
OQ784529.1b.KG	Kyrgyzstan	Central Asia	R
OQ784530.1b.KG	Kyrgyzstan	Central Asia	Q
OQ784531.1b.KG	Kyrgyzstan	Central Asia	Q
OQ784532.1b.KG	Kyrgyzstan	Central Asia	R
OQ784533.1b.KG	Kyrgyzstan	Central Asia	Q
OQ784534.1b.KG	Kyrgyzstan	Central Asia	Q
OQ784535.1b.KG	Kyrgyzstan	Central Asia	R
OQ784536.1b.KG	Kyrgyzstan	Central Asia	R
OQ784537.1b.KG	Kyrgyzstan	Central Asia	R
OQ784539.1b.KG	Kyrgyzstan	Central Asia	R
OQ784540.1b.KG	Kyrgyzstan	Central Asia	Q
OQ784541.1b.KG	Kyrgyzstan	Central Asia	R
OQ784542.1b.KG	Kyrgyzstan	Central Asia	Q
OQ784543.1b.KG	Kyrgyzstan	Central Asia	H
OQ784544.1b.KG	Kyrgyzstan	Central Asia	Q
OQ784545.1b.KG	Kyrgyzstan	Central Asia	R
OQ784546.1b.KG	Kyrgyzstan	Central Asia	Q
OQ784547.1b.KG	Kyrgyzstan	Central Asia	R
OQ784548.1b.KG	Kyrgyzstan	Central Asia	R
OQ784549.1b.KG	Kyrgyzstan	Central Asia	Q
OQ784550.1b.KG	Kyrgyzstan	Central Asia	Q
OQ784551.1b.KG	Kyrgyzstan	Central Asia	R
OQ784552.1b.KG	Kyrgyzstan	Central Asia	R
OQ784553.1b.KG	Kyrgyzstan	Central Asia	Q
AY460204.1b.CN	China	Eastern Asia	R
AY587016.1b.CN	China	Eastern Asia	Q
D10934.1b.CN	China	Eastern Asia	R
DQ859967.1b.CN	China	Eastern Asia	R
EF638081.1b.CN	China	Eastern Asia	R
EU857431.1b.CN	China	Eastern Asia	Q
GU451218.1b.CN	China	Eastern Asia	R
GU451219.1b.CN	China	Eastern Asia	R
GU451220.1b.CN	China	Eastern Asia	R
GU451221.1b.CN	China	Eastern Asia	P
GU451222.1b.CN	China	Eastern Asia	P
GU451223.1b.CN	China	Eastern Asia	P
GU451224.1b.CN	China	Eastern Asia	P
HQ639937.1b.CN	China	Eastern Asia	R
HQ639940.1b.CN	China	Eastern Asia	R
HQ639946.1b.CN	China	Eastern Asia	R
HQ639947.1b.CN	China	Eastern Asia	R
HQ912956.1b.CN	China	Eastern Asia	R
HQ912957.1b.CN	China	Eastern Asia	R
HQ912958.1b.CN	China	Eastern Asia	R
HQ912959.1b.CN	China	Eastern Asia	R
JN870282.1b.CN	China	Eastern Asia	R
JN981168.1b.CN	China	Eastern Asia	P
JN981169.1b.CN	China	Eastern Asia	R
JN981170.1b.CN	China	Eastern Asia	R
JN981171.1b.CN	China	Eastern Asia	R
JN981172.1b.CN	China	Eastern Asia	R
JN981173.1b.CN	China	Eastern Asia	R
JN981174.1b.CN	China	Eastern Asia	R
JN981175.1b.CN	China	Eastern Asia	R
JN981176.1b.CN	China	Eastern Asia	R
JN981177.1b.CN	China	Eastern Asia	R
JN981178.1b.CN	China	Eastern Asia	R
JN981179.1b.CN	China	Eastern Asia	R
JN981180.1b.CN	China	Eastern Asia	R
JN981181.1b.CN	China	Eastern Asia	R
JN981182.1b.CN	China	Eastern Asia	R
JN981183.1b.CN	China	Eastern Asia	R
JN981184.1b.CN	China	Eastern Asia	R
JN981185.1b.CN	China	Eastern Asia	R
JN981186.1b.CN	China	Eastern Asia	R
JN981187.1b.CN	China	Eastern Asia	R
JN981188.1b.CN	China	Eastern Asia	R
JN981189.1b.CN	China	Eastern Asia	R
JN981190.1b.CN	China	Eastern Asia	R
JN981191.1b.CN	China	Eastern Asia	R
JN981192.1b.CN	China	Eastern Asia	R
JN981193.1b.CN	China	Eastern Asia	R
JN981194.1b.CN	China	Eastern Asia	R
JN981195.1b.CN	China	Eastern Asia	R
JN981196.1b.CN	China	Eastern Asia	R
JN981197.1b.CN	China	Eastern Asia	R
JN981198.1b.CN	China	Eastern Asia	R
JN981199.1b.CN	China	Eastern Asia	R
JN981200.1b.CN	China	Eastern Asia	R
JN981201.1b.CN	China	Eastern Asia	R
JN981202.1b.CN	China	Eastern Asia	R
JN981203.1b.CN	China	Eastern Asia	R
JN981204.1b.CN	China	Eastern Asia	R
JN981205.1b.CN	China	Eastern Asia	R
JN981206.1b.CN	China	Eastern Asia	R
JN981207.1b.CN	China	Eastern Asia	R
JN981208.1b.CN	China	Eastern Asia	R
JN981209.1b.CN	China	Eastern Asia	R
JN981210.1b.CN	China	Eastern Asia	R
JN981211.1b.CN	China	Eastern Asia	R
JN981212.1b.CN	China	Eastern Asia	R
JN981213.1b.CN	China	Eastern Asia	R
JN981214.1b.CN	China	Eastern Asia	R
JN981215.1b.CN	China	Eastern Asia	R
JN981216.1b.CN	China	Eastern Asia	R
JN981217.1b.CN	China	Eastern Asia	R
JN981218.1b.CN	China	Eastern Asia	R
JN981219.1b.CN	China	Eastern Asia	R
JN981220.1b.CN	China	Eastern Asia	R
JN981221.1b.CN	China	Eastern Asia	R
JN981222.1b.CN	China	Eastern Asia	R
JN981223.1b.CN	China	Eastern Asia	R
JN981224.1b.CN	China	Eastern Asia	R
JN981225.1b.CN	China	Eastern Asia	R
JN981226.1b.CN	China	Eastern Asia	R
JN981227.1b.CN	China	Eastern Asia	R
JN981228.1b.CN	China	Eastern Asia	R
JN981229.1b.CN	China	Eastern Asia	R
JN981230.1b.CN	China	Eastern Asia	R
JN981231.1b.CN	China	Eastern Asia	R
JN981232.1b.CN	China	Eastern Asia	R
JN981233.1b.CN	China	Eastern Asia	R
JN981234.1b.CN	China	Eastern Asia	R
JN981235.1b.CN	China	Eastern Asia	R
JN981236.1b.CN	China	Eastern Asia	R
JN981237.1b.CN	China	Eastern Asia	R
JN981238.1b.CN	China	Eastern Asia	R
JN981239.1b.CN	China	Eastern Asia	R
JN981240.1b.CN	China	Eastern Asia	R
JN981241.1b.CN	China	Eastern Asia	R
JN981242.1b.CN	China	Eastern Asia	R
JN981243.1b.CN	China	Eastern Asia	R
JN981244.1b.CN	China	Eastern Asia	R
JN981245.1b.CN	China	Eastern Asia	R
JN981246.1b.CN	China	Eastern Asia	R
JN981247.1b.CN	China	Eastern Asia	R
JN981248.1b.CN	China	Eastern Asia	R
JN981249.1b.CN	China	Eastern Asia	R
JN981250.1b.CN	China	Eastern Asia	R
JN981251.1b.CN	China	Eastern Asia	R
JN981252.1b.CN	China	Eastern Asia	R
JN981253.1b.CN	China	Eastern Asia	R
JN981254.1b.CN	China	Eastern Asia	R
JN981255.1b.CN	China	Eastern Asia	R
JN981256.1b.CN	China	Eastern Asia	R
JN981257.1b.CN	China	Eastern Asia	R
JN981258.1b.CN	China	Eastern Asia	R
JN981259.1b.CN	China	Eastern Asia	R
JN981260.1b.CN	China	Eastern Asia	R
JN981261.1b.CN	China	Eastern Asia	R
JN981262.1b.CN	China	Eastern Asia	R
JN981263.1b.CN	China	Eastern Asia	R
JN981264.1b.CN	China	Eastern Asia	R
JN981265.1b.CN	China	Eastern Asia	R
JN981266.1b.CN	China	Eastern Asia	R
JN981267.1b.CN	China	Eastern Asia	R
JN981268.1b.CN	China	Eastern Asia	R
JN981269.1b.CN	China	Eastern Asia	R
JN981270.1b.CN	China	Eastern Asia	R
JN981271.1b.CN	China	Eastern Asia	R
JN981272.1b.CN	China	Eastern Asia	R
JN981273.1b.CN	China	Eastern Asia	R
JN981274.1b.CN	China	Eastern Asia	R
JN981275.1b.CN	China	Eastern Asia	R
JN981276.1b.CN	China	Eastern Asia	R
JN981277.1b.CN	China	Eastern Asia	R
JN981278.1b.CN	China	Eastern Asia	R
JN981279.1b.CN	China	Eastern Asia	R
JN981280.1b.CN	China	Eastern Asia	R
JN981281.1b.CN	China	Eastern Asia	R
JN981282.1b.CN	China	Eastern Asia	R
JN981283.1b.CN	China	Eastern Asia	R
JN981284.1b.CN	China	Eastern Asia	R
JN981285.1b.CN	China	Eastern Asia	R
JN981286.1b.CN	China	Eastern Asia	R
JN981287.1b.CN	China	Eastern Asia	R
JN981288.1b.CN	China	Eastern Asia	R
JN981289.1b.CN	China	Eastern Asia	R
JN981290.1b.CN	China	Eastern Asia	R
JN981291.1b.CN	China	Eastern Asia	R
JN981292.1b.CN	China	Eastern Asia	R
JN981293.1b.CN	China	Eastern Asia	R
JN981294.1b.CN	China	Eastern Asia	R
JN981295.1b.CN	China	Eastern Asia	H
JN981296.1b.CN	China	Eastern Asia	R
JN981297.1b.CN	China	Eastern Asia	R
JN981298.1b.CN	China	Eastern Asia	R
JN981299.1b.CN	China	Eastern Asia	R
JN981300.1b.CN	China	Eastern Asia	R
JN981301.1b.CN	China	Eastern Asia	R
JN981302.1b.CN	China	Eastern Asia	R
JN981303.1b.CN	China	Eastern Asia	R
JN981304.1b.CN	China	Eastern Asia	R
JN981305.1b.CN	China	Eastern Asia	R
JN981306.1b.CN	China	Eastern Asia	R
JN981307.1b.CN	China	Eastern Asia	R
JN981308.1b.CN	China	Eastern Asia	R
JN981309.1b.CN	China	Eastern Asia	R
JN981310.1b.CN	China	Eastern Asia	R
JN981311.1b.CN	China	Eastern Asia	R
JN981312.1b.CN	China	Eastern Asia	R
JN981313.1b.CN	China	Eastern Asia	R
JN981314.1b.CN	China	Eastern Asia	R
JN981315.1b.CN	China	Eastern Asia	R
JN981316.1b.CN	China	Eastern Asia	R
JN981317.1b.CN	China	Eastern Asia	R
JN981318.1b.CN	China	Eastern Asia	R
JN981319.1b.CN	China	Eastern Asia	R
JN981320.1b.CN	China	Eastern Asia	R
JN981321.1b.CN	China	Eastern Asia	R
JN981322.1b.CN	China	Eastern Asia	R
JN981323.1b.CN	China	Eastern Asia	R
JN981324.1b.CN	China	Eastern Asia	R
JN981325.1b.CN	China	Eastern Asia	R
JN981326.1b.CN	China	Eastern Asia	R
JN981327.1b.CN	China	Eastern Asia	R
JN981328.1b.CN	China	Eastern Asia	R
JN981329.1b.CN	China	Eastern Asia	R
JN981330.1b.CN	China	Eastern Asia	R
JN981331.1b.CN	China	Eastern Asia	R
JN981332.1b.CN	China	Eastern Asia	R
JN981333.1b.CN	China	Eastern Asia	R
JN981334.1b.CN	China	Eastern Asia	R
JN981335.1b.CN	China	Eastern Asia	R
JN981336.1b.CN	China	Eastern Asia	R
JN981337.1b.CN	China	Eastern Asia	R
JN981338.1b.CN	China	Eastern Asia	R
JN981339.1b.CN	China	Eastern Asia	R
JN981340.1b.CN	China	Eastern Asia	R
JN981341.1b.CN	China	Eastern Asia	R
JN981342.1b.CN	China	Eastern Asia	R
JN981343.1b.CN	China	Eastern Asia	R
JN981344.1b.CN	China	Eastern Asia	R
JN981345.1b.CN	China	Eastern Asia	R
JN981346.1b.CN	China	Eastern Asia	R
JN981347.1b.CN	China	Eastern Asia	R
JN981348.1b.CN	China	Eastern Asia	R
JN981349.1b.CN	China	Eastern Asia	R
JN981350.1b.CN	China	Eastern Asia	R
JN981351.1b.CN	China	Eastern Asia	R
JN981352.1b.CN	China	Eastern Asia	R
JN981353.1b.CN	China	Eastern Asia	R
JN981354.1b.CN	China	Eastern Asia	R
JN981355.1b.CN	China	Eastern Asia	R
JN981356.1b.CN	China	Eastern Asia	R
JN981357.1b.CN	China	Eastern Asia	R
JN981358.1b.CN	China	Eastern Asia	R
JN981359.1b.CN	China	Eastern Asia	R
JN981360.1b.CN	China	Eastern Asia	R
JN981361.1b.CN	China	Eastern Asia	R
JN981362.1b.CN	China	Eastern Asia	R
JN981363.1b.CN	China	Eastern Asia	R
JN981364.1b.CN	China	Eastern Asia	R
JN981365.1b.CN	China	Eastern Asia	R
JN981366.1b.CN	China	Eastern Asia	R
JN981367.1b.CN	China	Eastern Asia	R
JN981368.1b.CN	China	Eastern Asia	R
JN981369.1b.CN	China	Eastern Asia	R
JN981370.1b.CN	China	Eastern Asia	R
JN981371.1b.CN	China	Eastern Asia	R
JN981372.1b.CN	China	Eastern Asia	R
JN981373.1b.CN	China	Eastern Asia	R
JN981374.1b.CN	China	Eastern Asia	R
JN981375.1b.CN	China	Eastern Asia	R
JN981376.1b.CN	China	Eastern Asia	R
JN981377.1b.CN	China	Eastern Asia	R
JN981378.1b.CN	China	Eastern Asia	R
JN981379.1b.CN	China	Eastern Asia	R
JN981380.1b.CN	China	Eastern Asia	R
JN981381.1b.CN	China	Eastern Asia	R
JN981382.1b.CN	China	Eastern Asia	R
JN981383.1b.CN	China	Eastern Asia	R
JN981384.1b.CN	China	Eastern Asia	R
JN981385.1b.CN	China	Eastern Asia	R
JN981386.1b.CN	China	Eastern Asia	R
JN981387.1b.CN	China	Eastern Asia	R
JN981388.1b.CN	China	Eastern Asia	R
JN981389.1b.CN	China	Eastern Asia	R
JN981390.1b.CN	China	Eastern Asia	R
JN981391.1b.CN	China	Eastern Asia	R
JN981392.1b.CN	China	Eastern Asia	R
JN981393.1b.CN	China	Eastern Asia	R
JN981394.1b.CN	China	Eastern Asia	R
JN981395.1b.CN	China	Eastern Asia	R
JN981396.1b.CN	China	Eastern Asia	R
JN981397.1b.CN	China	Eastern Asia	R
JN981398.1b.CN	China	Eastern Asia	R
JN981399.1b.CN	China	Eastern Asia	R
JN981400.1b.CN	China	Eastern Asia	R
JN981401.1b.CN	China	Eastern Asia	R
JN981402.1b.CN	China	Eastern Asia	R
JN981403.1b.CN	China	Eastern Asia	R
JN981404.1b.CN	China	Eastern Asia	R
JN981405.1b.CN	China	Eastern Asia	R
JN981406.1b.CN	China	Eastern Asia	R
JN981407.1b.CN	China	Eastern Asia	R
JN981408.1b.CN	China	Eastern Asia	R
JN981409.1b.CN	China	Eastern Asia	R
JN981410.1b.CN	China	Eastern Asia	R
JN981411.1b.CN	China	Eastern Asia	R
JN981412.1b.CN	China	Eastern Asia	R
JN981413.1b.CN	China	Eastern Asia	R
JN981414.1b.CN	China	Eastern Asia	R
JN981415.1b.CN	China	Eastern Asia	R
JN981416.1b.CN	China	Eastern Asia	R
JN981417.1b.CN	China	Eastern Asia	R
JN981418.1b.CN	China	Eastern Asia	R
JN981419.1b.CN	China	Eastern Asia	R
JN981420.1b.CN	China	Eastern Asia	R
JN981421.1b.CN	China	Eastern Asia	R
JN981422.1b.CN	China	Eastern Asia	R
JN981423.1b.CN	China	Eastern Asia	R
JN981424.1b.CN	China	Eastern Asia	R
JN981425.1b.CN	China	Eastern Asia	R
JN981426.1b.CN	China	Eastern Asia	R
JN981427.1b.CN	China	Eastern Asia	R
JN981428.1b.CN	China	Eastern Asia	R
JN981429.1b.CN	China	Eastern Asia	R
JN981430.1b.CN	China	Eastern Asia	R
JN981431.1b.CN	China	Eastern Asia	R
JN981432.1b.CN	China	Eastern Asia	R
JN981433.1b.CN	China	Eastern Asia	R
JN981434.1b.CN	China	Eastern Asia	R
JN981435.1b.CN	China	Eastern Asia	R
JN981436.1b.CN	China	Eastern Asia	R
JN981437.1b.CN	China	Eastern Asia	R
JN981438.1b.CN	China	Eastern Asia	R
JN981439.1b.CN	China	Eastern Asia	R
JN981440.1b.CN	China	Eastern Asia	R
JN981441.1b.CN	China	Eastern Asia	R
JN981442.1b.CN	China	Eastern Asia	R
JN981443.1b.CN	China	Eastern Asia	R
JN981444.1b.CN	China	Eastern Asia	R
JN981445.1b.CN	China	Eastern Asia	R
JN981446.1b.CN	China	Eastern Asia	R
JN981447.1b.CN	China	Eastern Asia	R
JN981448.1b.CN	China	Eastern Asia	R
JN981449.1b.CN	China	Eastern Asia	R
JN981450.1b.CN	China	Eastern Asia	R
JN981451.1b.CN	China	Eastern Asia	R
JN981452.1b.CN	China	Eastern Asia	R
JN981453.1b.CN	China	Eastern Asia	R
JN981454.1b.CN	China	Eastern Asia	R
JN981455.1b.CN	China	Eastern Asia	R
JN981456.1b.CN	China	Eastern Asia	R
JN981457.1b.CN	China	Eastern Asia	R
JN981458.1b.CN	China	Eastern Asia	R
JN981459.1b.CN	China	Eastern Asia	R
JN981460.1b.CN	China	Eastern Asia	R
JN981461.1b.CN	China	Eastern Asia	R
JN981462.1b.CN	China	Eastern Asia	R
JN981463.1b.CN	China	Eastern Asia	R
JN981464.1b.CN	China	Eastern Asia	R
JN981465.1b.CN	China	Eastern Asia	R
JN981466.1b.CN	China	Eastern Asia	R
JN981467.1b.CN	China	Eastern Asia	R
JN981468.1b.CN	China	Eastern Asia	R
JN981469.1b.CN	China	Eastern Asia	R
JN981470.1b.CN	China	Eastern Asia	R
JN981471.1b.CN	China	Eastern Asia	R
JN981472.1b.CN	China	Eastern Asia	R
JN981473.1b.CN	China	Eastern Asia	R
JN981474.1b.CN	China	Eastern Asia	R
JN981475.1b.CN	China	Eastern Asia	R
JN981476.1b.CN	China	Eastern Asia	R
JN981477.1b.CN	China	Eastern Asia	R
JN981478.1b.CN	China	Eastern Asia	R
JN981479.1b.CN	China	Eastern Asia	R
JN981480.1b.CN	China	Eastern Asia	R
JN981481.1b.CN	China	Eastern Asia	R
JN981482.1b.CN	China	Eastern Asia	R
JN981483.1b.CN	China	Eastern Asia	R
JN981484.1b.CN	China	Eastern Asia	R
JN981485.1b.CN	China	Eastern Asia	R
JN981486.1b.CN	China	Eastern Asia	R
JN981487.1b.CN	China	Eastern Asia	R
JN981488.1b.CN	China	Eastern Asia	R
JN981489.1b.CN	China	Eastern Asia	R
JN981490.1b.CN	China	Eastern Asia	R
JN981491.1b.CN	China	Eastern Asia	R
JN981492.1b.CN	China	Eastern Asia	R
JN981493.1b.CN	China	Eastern Asia	R
JN981494.1b.CN	China	Eastern Asia	R
JN981495.1b.CN	China	Eastern Asia	R
JN981496.1b.CN	China	Eastern Asia	R
JN981497.1b.CN	China	Eastern Asia	R
JN981498.1b.CN	China	Eastern Asia	R
JN981499.1b.CN	China	Eastern Asia	R
JN981500.1b.CN	China	Eastern Asia	R
JN981501.1b.CN	China	Eastern Asia	R
JN981502.1b.CN	China	Eastern Asia	R
JN981503.1b.CN	China	Eastern Asia	R
JN981504.1b.CN	China	Eastern Asia	R
JN981505.1b.CN	China	Eastern Asia	R
JN981506.1b.CN	China	Eastern Asia	R
JQ253518.1b.CN	China	Eastern Asia	R
JQ253519.1b.CN	China	Eastern Asia	R
JQ253520.1b.CN	China	Eastern Asia	R
JQ253521.1b.CN	China	Eastern Asia	R
JQ253522.1b.CN	China	Eastern Asia	R
JQ253523.1b.CN	China	Eastern Asia	R
JQ253524.1b.CN	China	Eastern Asia	R
JQ253525.1b.CN	China	Eastern Asia	R
JQ253526.1b.CN	China	Eastern Asia	R
JQ253527.1b.CN	China	Eastern Asia	R
JQ253528.1b.CN	China	Eastern Asia	P
JQ253529.1b.CN	China	Eastern Asia	R
JQ253530.1b.CN	China	Eastern Asia	Q
JQ253531.1b.CN	China	Eastern Asia	Q
JQ253532.1b.CN	China	Eastern Asia	R
JQ253533.1b.CN	China	Eastern Asia	R
JQ253534.1b.CN	China	Eastern Asia	R
JQ253535.1b.CN	China	Eastern Asia	Q
JQ253536.1b.CN	China	Eastern Asia	R
JQ253537.1b.CN	China	Eastern Asia	Q
JQ253538.1b.CN	China	Eastern Asia	R
JQ253539.1b.CN	China	Eastern Asia	R
JQ253540.1b.CN	China	Eastern Asia	R
JQ253541.1b.CN	China	Eastern Asia	R
JQ791266.1b.CN	China	Eastern Asia	R
JQ791267.1b.CN	China	Eastern Asia	R
JQ791268.1b.CN	China	Eastern Asia	R
JQ791269.1b.CN	China	Eastern Asia	R
JQ791270.1b.CN	China	Eastern Asia	R
JQ791271.1b.CN	China	Eastern Asia	R
JQ791272.1b.CN	China	Eastern Asia	R
JQ791273.1b.CN	China	Eastern Asia	R
JQ791274.1b.CN	China	Eastern Asia	R
JQ791275.1b.CN	China	Eastern Asia	R
JQ791276.1b.CN	China	Eastern Asia	R
JQ791277.1b.CN	China	Eastern Asia	R
JQ791278.1b.CN	China	Eastern Asia	R
JQ791279.1b.CN	China	Eastern Asia	R
JQ791280.1b.CN	China	Eastern Asia	R
JQ791281.1b.CN	China	Eastern Asia	R
JQ791282.1b.CN	China	Eastern Asia	R
JQ791283.1b.CN	China	Eastern Asia	R
JQ791284.1b.CN	China	Eastern Asia	R
JQ791285.1b.CN	China	Eastern Asia	R
JQ791286.1b.CN	China	Eastern Asia	R
JQ791287.1b.CN	China	Eastern Asia	R
JQ791288.1b.CN	China	Eastern Asia	R
JQ791289.1b.CN	China	Eastern Asia	R
JQ791290.1b.CN	China	Eastern Asia	R
JQ791291.1b.CN	China	Eastern Asia	R
JQ791292.1b.CN	China	Eastern Asia	R
JQ791293.1b.CN	China	Eastern Asia	R
JQ791294.1b.CN	China	Eastern Asia	R
JQ791295.1b.CN	China	Eastern Asia	R
JQ791296.1b.CN	China	Eastern Asia	R
JQ791297.1b.CN	China	Eastern Asia	R
JQ791298.1b.CN	China	Eastern Asia	R
JQ791299.1b.CN	China	Eastern Asia	R
JQ791300.1b.CN	China	Eastern Asia	R
JQ791301.1b.CN	China	Eastern Asia	R
JQ791302.1b.CN	China	Eastern Asia	R
JQ791303.1b.CN	China	Eastern Asia	R
JQ791304.1b.CN	China	Eastern Asia	R
JQ791305.1b.CN	China	Eastern Asia	R
JQ791306.1b.CN	China	Eastern Asia	R
JQ791307.1b.CN	China	Eastern Asia	R
JQ791308.1b.CN	China	Eastern Asia	R
JQ791309.1b.CN	China	Eastern Asia	R
JQ791310.1b.CN	China	Eastern Asia	R
JQ791311.1b.CN	China	Eastern Asia	R
JQ791312.1b.CN	China	Eastern Asia	R
JQ791313.1b.CN	China	Eastern Asia	R
JQ791314.1b.CN	China	Eastern Asia	R
JQ791315.1b.CN	China	Eastern Asia	R
JQ791316.1b.CN	China	Eastern Asia	R
JQ791317.1b.CN	China	Eastern Asia	R
JQ791318.1b.CN	China	Eastern Asia	R
JQ791319.1b.CN	China	Eastern Asia	R
JQ791320.1b.CN	China	Eastern Asia	R
JQ791321.1b.CN	China	Eastern Asia	R
JQ791322.1b.CN	China	Eastern Asia	R
JQ791323.1b.CN	China	Eastern Asia	R
JQ791324.1b.CN	China	Eastern Asia	R
JQ791325.1b.CN	China	Eastern Asia	R
JQ791326.1b.CN	China	Eastern Asia	R
JQ791327.1b.CN	China	Eastern Asia	R
JQ791328.1b.CN	China	Eastern Asia	R
JQ791329.1b.CN	China	Eastern Asia	R
JQ791330.1b.CN	China	Eastern Asia	R
JQ791331.1b.CN	China	Eastern Asia	R
JQ791332.1b.CN	China	Eastern Asia	R
JQ791333.1b.CN	China	Eastern Asia	R
JQ791334.1b.CN	China	Eastern Asia	R
JQ791335.1b.CN	China	Eastern Asia	R
JQ791336.1b.CN	China	Eastern Asia	R
JQ791337.1b.CN	China	Eastern Asia	R
JQ791338.1b.CN	China	Eastern Asia	R
JQ791339.1b.CN	China	Eastern Asia	R
JQ791340.1b.CN	China	Eastern Asia	R
JQ791341.1b.CN	China	Eastern Asia	R
JQ791342.1b.CN	China	Eastern Asia	R
JQ791343.1b.CN	China	Eastern Asia	R
JQ791344.1b.CN	China	Eastern Asia	R
JQ791345.1b.CN	China	Eastern Asia	R
JQ791346.1b.CN	China	Eastern Asia	R
JQ791347.1b.CN	China	Eastern Asia	R
JQ791348.1b.CN	China	Eastern Asia	R
JQ791349.1b.CN	China	Eastern Asia	R
JQ791350.1b.CN	China	Eastern Asia	R
JQ791351.1b.CN	China	Eastern Asia	R
JQ791352.1b.CN	China	Eastern Asia	R
JQ791353.1b.CN	China	Eastern Asia	R
JQ791354.1b.CN	China	Eastern Asia	R
JQ791355.1b.CN	China	Eastern Asia	R
JQ791356.1b.CN	China	Eastern Asia	R
JQ791357.1b.CN	China	Eastern Asia	R
JQ791358.1b.CN	China	Eastern Asia	R
JQ791359.1b.CN	China	Eastern Asia	R
JQ791360.1b.CN	China	Eastern Asia	R
JQ791361.1b.CN	China	Eastern Asia	R
JQ791362.1b.CN	China	Eastern Asia	R
JQ791363.1b.CN	China	Eastern Asia	R
JQ791364.1b.CN	China	Eastern Asia	R
JQ791365.1b.CN	China	Eastern Asia	R
JQ791366.1b.CN	China	Eastern Asia	R
JQ791367.1b.CN	China	Eastern Asia	R
JQ791368.1b.CN	China	Eastern Asia	R
JQ791369.1b.CN	China	Eastern Asia	R
JQ791370.1b.CN	China	Eastern Asia	R
JQ791371.1b.CN	China	Eastern Asia	R
JQ791372.1b.CN	China	Eastern Asia	R
JQ791373.1b.CN	China	Eastern Asia	R
JQ791374.1b.CN	China	Eastern Asia	R
JQ791375.1b.CN	China	Eastern Asia	R
JQ791376.1b.CN	China	Eastern Asia	R
JQ791377.1b.CN	China	Eastern Asia	R
JQ791378.1b.CN	China	Eastern Asia	R
JQ791379.1b.CN	China	Eastern Asia	R
JQ791380.1b.CN	China	Eastern Asia	R
JQ791381.1b.CN	China	Eastern Asia	R
JQ791382.1b.CN	China	Eastern Asia	R
JQ791383.1b.CN	China	Eastern Asia	R
JQ791384.1b.CN	China	Eastern Asia	R
JQ791385.1b.CN	China	Eastern Asia	R
JQ791386.1b.CN	China	Eastern Asia	R
JQ791387.1b.CN	China	Eastern Asia	R
JQ791388.1b.CN	China	Eastern Asia	R
JQ791389.1b.CN	China	Eastern Asia	R
JQ791390.1b.CN	China	Eastern Asia	R
JQ791391.1b.CN	China	Eastern Asia	R
JQ791392.1b.CN	China	Eastern Asia	R
JQ791393.1b.CN	China	Eastern Asia	R
JQ791394.1b.CN	China	Eastern Asia	R
JQ791395.1b.CN	China	Eastern Asia	R
JQ791396.1b.CN	China	Eastern Asia	R
JQ791397.1b.CN	China	Eastern Asia	R
JQ791398.1b.CN	China	Eastern Asia	R
JQ791399.1b.CN	China	Eastern Asia	R
JQ791400.1b.CN	China	Eastern Asia	R
JQ791401.1b.CN	China	Eastern Asia	R
JQ791402.1b.CN	China	Eastern Asia	R
JQ791403.1b.CN	China	Eastern Asia	R
JQ791404.1b.CN	China	Eastern Asia	R
KC844051.1b.CN	China	Eastern Asia	R
KC844052.1b.CN	China	Eastern Asia	R
L02836.1b.CN	China	Eastern Asia	R
M74888.1b.CN	China	Eastern Asia	R
U63376.1b.CN	China	Eastern Asia	R
U63377.1b.CN	China	Eastern Asia	K
U63378.1b.CN	China	Eastern Asia	R
U63379.1b.CN	China	Eastern Asia	Q
U10199.1b.HK	Hong Kong	Eastern Asia	Q
U10200.1b.HK	Hong Kong	Eastern Asia	Q
U10201.1b.HK	Hong Kong	Eastern Asia	R
AY308072.1b.KR	South Korea	Eastern Asia	Q
L20498.1b.KR	South Korea	Eastern Asia	Q
U01214.1b.KR	South Korea	Eastern Asia	Q
U16362.1b.KR	South Korea	Eastern Asia	R
AB008441.1b.JP	Japan	Eastern Asia	R
AB008442.1b.JP	Japan	Eastern Asia	R
AB008443.1b.JP	Japan	Eastern Asia	R
AB008445.1b.JP	Japan	Eastern Asia	Q
AB008446.1b.JP	Japan	Eastern Asia	Q
AB008447.1b.JP	Japan	Eastern Asia	Q
AB016785.1b.JP	Japan	Eastern Asia	R
AB049087.1b.JP	Japan	Eastern Asia	Q
AB049088.1b.JP	Japan	Eastern Asia	R
AB049089.1b.JP	Japan	Eastern Asia	R
AB049090.1b.JP	Japan	Eastern Asia	Q
AB049091.1b.JP	Japan	Eastern Asia	Q
AB049092.1b.JP	Japan	Eastern Asia	Q
AB049093.1b.JP	Japan	Eastern Asia	H
AB049094.1b.JP	Japan	Eastern Asia	R
AB049095.1b.JP	Japan	Eastern Asia	R
AB049096.1b.JP	Japan	Eastern Asia	R
AB049097.1b.JP	Japan	Eastern Asia	R
AB049098.1b.JP	Japan	Eastern Asia	Q
AB049099.1b.JP	Japan	Eastern Asia	R
AB049100.1b.JP	Japan	Eastern Asia	R
AB049101.1b.JP	Japan	Eastern Asia	Q
AB061927.1b.JP	Japan	Eastern Asia	Q
AB061928.1b.JP	Japan	Eastern Asia	Q
AB061929.1b.JP	Japan	Eastern Asia	Q
AB061930.1b.JP	Japan	Eastern Asia	Q
AB061931.1b.JP	Japan	Eastern Asia	Q
AB061932.1b.JP	Japan	Eastern Asia	Q
AB061933.1b.JP	Japan	Eastern Asia	Q
AB061934.1b.JP	Japan	Eastern Asia	Q
AB061935.1b.JP	Japan	Eastern Asia	Q
AB061936.1b.JP	Japan	Eastern Asia	Q
AB061937.1b.JP	Japan	Eastern Asia	Q
AB061938.1b.JP	Japan	Eastern Asia	Q
AB061939.1b.JP	Japan	Eastern Asia	Q
AB061940.1b.JP	Japan	Eastern Asia	Q
AB061941.1b.JP	Japan	Eastern Asia	Q
AB061942.1b.JP	Japan	Eastern Asia	Q
AB061943.1b.JP	Japan	Eastern Asia	Q
AB061944.1b.JP	Japan	Eastern Asia	Q
AB061945.1b.JP	Japan	Eastern Asia	Q
AB061946.1b.JP	Japan	Eastern Asia	Q
AB061947.1b.JP	Japan	Eastern Asia	Q
AB061948.1b.JP	Japan	Eastern Asia	Q
AB061949.1b.JP	Japan	Eastern Asia	Q
AB061950.1b.JP	Japan	Eastern Asia	Q
AB061951.1b.JP	Japan	Eastern Asia	Q
AB061952.1b.JP	Japan	Eastern Asia	Q
AB061953.1b.JP	Japan	Eastern Asia	Q
AB061954.1b.JP	Japan	Eastern Asia	Q
AB061955.1b.JP	Japan	Eastern Asia	Q
AB061956.1b.JP	Japan	Eastern Asia	Q
AB061957.1b.JP	Japan	Eastern Asia	Q
AB061958.1b.JP	Japan	Eastern Asia	Q
AB061959.1b.JP	Japan	Eastern Asia	Q
AB061960.1b.JP	Japan	Eastern Asia	Q
AB061961.1b.JP	Japan	Eastern Asia	Q
AB061962.1b.JP	Japan	Eastern Asia	Q
AB061963.1b.JP	Japan	Eastern Asia	Q
AB061964.1b.JP	Japan	Eastern Asia	Q
AB061965.1b.JP	Japan	Eastern Asia	Q
AB061966.1b.JP	Japan	Eastern Asia	R
AB061967.1b.JP	Japan	Eastern Asia	R
AB061968.1b.JP	Japan	Eastern Asia	R
AB061969.1b.JP	Japan	Eastern Asia	R
AB061970.1b.JP	Japan	Eastern Asia	R
AB061971.1b.JP	Japan	Eastern Asia	R
AB061972.1b.JP	Japan	Eastern Asia	R
AB061973.1b.JP	Japan	Eastern Asia	R
AB061974.1b.JP	Japan	Eastern Asia	R
AB061975.1b.JP	Japan	Eastern Asia	R
AB061976.1b.JP	Japan	Eastern Asia	R
AB061977.1b.JP	Japan	Eastern Asia	R
AB061978.1b.JP	Japan	Eastern Asia	R
AB061979.1b.JP	Japan	Eastern Asia	R
AB061980.1b.JP	Japan	Eastern Asia	R
AB061981.1b.JP	Japan	Eastern Asia	R
AB061982.1b.JP	Japan	Eastern Asia	R
AB061983.1b.JP	Japan	Eastern Asia	R
AB061984.1b.JP	Japan	Eastern Asia	R
AB061985.1b.JP	Japan	Eastern Asia	R
AB061986.1b.JP	Japan	Eastern Asia	R
AB061987.1b.JP	Japan	Eastern Asia	Q
AB061988.1b.JP	Japan	Eastern Asia	Q
AB061989.1b.JP	Japan	Eastern Asia	Q
AB061990.1b.JP	Japan	Eastern Asia	Q
AB061991.1b.JP	Japan	Eastern Asia	Q
AB061992.1b.JP	Japan	Eastern Asia	Q
AB061993.1b.JP	Japan	Eastern Asia	Q
AB061994.1b.JP	Japan	Eastern Asia	Q
AB061995.1b.JP	Japan	Eastern Asia	Q
AB061996.1b.JP	Japan	Eastern Asia	Q
AB061997.1b.JP	Japan	Eastern Asia	Q
AB061998.1b.JP	Japan	Eastern Asia	Q
AB061999.1b.JP	Japan	Eastern Asia	Q
AB062000.1b.JP	Japan	Eastern Asia	Q
AB062001.1b.JP	Japan	Eastern Asia	Q
AB062002.1b.JP	Japan	Eastern Asia	Q
AB062003.1b.JP	Japan	Eastern Asia	Q
AB062004.1b.JP	Japan	Eastern Asia	Q
AB062005.1b.JP	Japan	Eastern Asia	Q
AB062006.1b.JP	Japan	Eastern Asia	Q
AB062007.1b.JP	Japan	Eastern Asia	Q
AB062008.1b.JP	Japan	Eastern Asia	Q
AB062009.1b.JP	Japan	Eastern Asia	Q
AB062010.1b.JP	Japan	Eastern Asia	Q
AB062011.1b.JP	Japan	Eastern Asia	Q
AB062012.1b.JP	Japan	Eastern Asia	Q
AB062013.1b.JP	Japan	Eastern Asia	Q
AB062014.1b.JP	Japan	Eastern Asia	Q
AB062015.1b.JP	Japan	Eastern Asia	Q
AB062016.1b.JP	Japan	Eastern Asia	Q
AB062017.1b.JP	Japan	Eastern Asia	Q
AB062018.1b.JP	Japan	Eastern Asia	Q
AB062019.1b.JP	Japan	Eastern Asia	Q
AB062020.1b.JP	Japan	Eastern Asia	Q
AB062021.1b.JP	Japan	Eastern Asia	Q
AB062022.1b.JP	Japan	Eastern Asia	Q
AB062023.1b.JP	Japan	Eastern Asia	H
AB062024.1b.JP	Japan	Eastern Asia	Q
AB062025.1b.JP	Japan	Eastern Asia	Q
AB062026.1b.JP	Japan	Eastern Asia	Q
AB062173.1b.JP	Japan	Eastern Asia	Q
AB062174.1b.JP	Japan	Eastern Asia	Q
AB062175.1b.JP	Japan	Eastern Asia	Q
AB062176.1b.JP	Japan	Eastern Asia	Q
AB062177.1b.JP	Japan	Eastern Asia	Q
AB062178.1b.JP	Japan	Eastern Asia	Q
AB062179.1b.JP	Japan	Eastern Asia	Q
AB062180.1b.JP	Japan	Eastern Asia	Q
AB062181.1b.JP	Japan	Eastern Asia	Q
AB062182.1b.JP	Japan	Eastern Asia	Q
AB062183.1b.JP	Japan	Eastern Asia	Q
AB062184.1b.JP	Japan	Eastern Asia	Q
AB062185.1b.JP	Japan	Eastern Asia	Q
AB062186.1b.JP	Japan	Eastern Asia	Q
AB062187.1b.JP	Japan	Eastern Asia	Q
AB062188.1b.JP	Japan	Eastern Asia	Q
AB062189.1b.JP	Japan	Eastern Asia	Q
AB062190.1b.JP	Japan	Eastern Asia	Q
AB062191.1b.JP	Japan	Eastern Asia	Q
AB062192.1b.JP	Japan	Eastern Asia	Q
AB062193.1b.JP	Japan	Eastern Asia	Q
AB062194.1b.JP	Japan	Eastern Asia	R
AB062195.1b.JP	Japan	Eastern Asia	R
AB062196.1b.JP	Japan	Eastern Asia	R
AB062197.1b.JP	Japan	Eastern Asia	R
AB062198.1b.JP	Japan	Eastern Asia	Q
AB062199.1b.JP	Japan	Eastern Asia	R
AB062200.1b.JP	Japan	Eastern Asia	R
AB062201.1b.JP	Japan	Eastern Asia	Q
AB062202.1b.JP	Japan	Eastern Asia	R
AB062203.1b.JP	Japan	Eastern Asia	R
AB062204.1b.JP	Japan	Eastern Asia	R
AB062205.1b.JP	Japan	Eastern Asia	R
AB062206.1b.JP	Japan	Eastern Asia	R
AB062207.1b.JP	Japan	Eastern Asia	R
AB062208.1b.JP	Japan	Eastern Asia	R
AB062209.1b.JP	Japan	Eastern Asia	R
AB062210.1b.JP	Japan	Eastern Asia	R
AB062211.1b.JP	Japan	Eastern Asia	R
AB062212.1b.JP	Japan	Eastern Asia	R
AB062213.1b.JP	Japan	Eastern Asia	R
AB062214.1b.JP	Japan	Eastern Asia	R
AB062215.1b.JP	Japan	Eastern Asia	R
AB062216.1b.JP	Japan	Eastern Asia	R
AB062217.1b.JP	Japan	Eastern Asia	R
AB062218.1b.JP	Japan	Eastern Asia	R
AB062219.1b.JP	Japan	Eastern Asia	R
AB062220.1b.JP	Japan	Eastern Asia	R
AB062221.1b.JP	Japan	Eastern Asia	R
AB062222.1b.JP	Japan	Eastern Asia	R
AB062223.1b.JP	Japan	Eastern Asia	R
AB062224.1b.JP	Japan	Eastern Asia	R
AB062225.1b.JP	Japan	Eastern Asia	R
AB062226.1b.JP	Japan	Eastern Asia	R
AB062227.1b.JP	Japan	Eastern Asia	R
AB062228.1b.JP	Japan	Eastern Asia	R
AB062229.1b.JP	Japan	Eastern Asia	R
AB062230.1b.JP	Japan	Eastern Asia	R
AB062231.1b.JP	Japan	Eastern Asia	R
AB062232.1b.JP	Japan	Eastern Asia	R
AB062233.1b.JP	Japan	Eastern Asia	Q
AB062234.1b.JP	Japan	Eastern Asia	Q
AB062235.1b.JP	Japan	Eastern Asia	Q
AB062236.1b.JP	Japan	Eastern Asia	Q
AB062237.1b.JP	Japan	Eastern Asia	Q
AB062238.1b.JP	Japan	Eastern Asia	Q
AB062239.1b.JP	Japan	Eastern Asia	Q
AB062240.1b.JP	Japan	Eastern Asia	Q
AB062241.1b.JP	Japan	Eastern Asia	Q
AB062242.1b.JP	Japan	Eastern Asia	Q
AB062243.1b.JP	Japan	Eastern Asia	Q
AB062244.1b.JP	Japan	Eastern Asia	Q
AB062245.1b.JP	Japan	Eastern Asia	Q
AB062246.1b.JP	Japan	Eastern Asia	Q
AB062247.1b.JP	Japan	Eastern Asia	Q
AB062248.1b.JP	Japan	Eastern Asia	Q
AB062249.1b.JP	Japan	Eastern Asia	Q
AB062250.1b.JP	Japan	Eastern Asia	Q
AB062251.1b.JP	Japan	Eastern Asia	Q
AB062252.1b.JP	Japan	Eastern Asia	Q
AB062253.1b.JP	Japan	Eastern Asia	Q
AB062254.1b.JP	Japan	Eastern Asia	Q
AB062255.1b.JP	Japan	Eastern Asia	Q
AB062256.1b.JP	Japan	Eastern Asia	Q
AB062257.1b.JP	Japan	Eastern Asia	Q
AB062258.1b.JP	Japan	Eastern Asia	Q
AB062259.1b.JP	Japan	Eastern Asia	Q
AB062260.1b.JP	Japan	Eastern Asia	Q
AB062261.1b.JP	Japan	Eastern Asia	Q
AB062262.1b.JP	Japan	Eastern Asia	Q
AB062263.1b.JP	Japan	Eastern Asia	Q
AB062264.1b.JP	Japan	Eastern Asia	Q
AB062265.1b.JP	Japan	Eastern Asia	Q
AB062266.1b.JP	Japan	Eastern Asia	Q
AB062267.1b.JP	Japan	Eastern Asia	Q
AB062268.1b.JP	Japan	Eastern Asia	Q
AB062269.1b.JP	Japan	Eastern Asia	Q
AB062270.1b.JP	Japan	Eastern Asia	Q
AB062271.1b.JP	Japan	Eastern Asia	Q
AB062272.1b.JP	Japan	Eastern Asia	Q
AB063485.1b.JP	Japan	Eastern Asia	R
AB063486.1b.JP	Japan	Eastern Asia	R
AB077701.1b.JP	Japan	Eastern Asia	Q
AB077702.1b.JP	Japan	Eastern Asia	R
AB077703.1b.JP	Japan	Eastern Asia	R
AB077704.1b.JP	Japan	Eastern Asia	R
AB077705.1b.JP	Japan	Eastern Asia	Q
AB077706.1b.JP	Japan	Eastern Asia	Q
AB077707.1b.JP	Japan	Eastern Asia	R
AB077708.1b.JP	Japan	Eastern Asia	R
AB077709.1b.JP	Japan	Eastern Asia	Q
AB077710.1b.JP	Japan	Eastern Asia	Q
AB077711.1b.JP	Japan	Eastern Asia	R
AB077712.1b.JP	Japan	Eastern Asia	R
AB077713.1b.JP	Japan	Eastern Asia	R
AB077714.1b.JP	Japan	Eastern Asia	R
AB077715.1b.JP	Japan	Eastern Asia	R
AB077716.1b.JP	Japan	Eastern Asia	R
AB077717.1b.JP	Japan	Eastern Asia	Q
AB077718.1b.JP	Japan	Eastern Asia	Q
AB077719.1b.JP	Japan	Eastern Asia	R
AB077720.1b.JP	Japan	Eastern Asia	R
AB077721.1b.JP	Japan	Eastern Asia	Q
AB077722.1b.JP	Japan	Eastern Asia	Q
AB077723.1b.JP	Japan	Eastern Asia	Q
AB077724.1b.JP	Japan	Eastern Asia	Q
AB077725.1b.JP	Japan	Eastern Asia	Q
AB077726.1b.JP	Japan	Eastern Asia	R
AB077727.1b.JP	Japan	Eastern Asia	R
AB077728.1b.JP	Japan	Eastern Asia	R
AB077729.1b.JP	Japan	Eastern Asia	R
AB077730.1b.JP	Japan	Eastern Asia	H
AB077731.1b.JP	Japan	Eastern Asia	R
AB077732.1b.JP	Japan	Eastern Asia	R
AB077733.1b.JP	Japan	Eastern Asia	R
AB077734.1b.JP	Japan	Eastern Asia	R
AB077735.1b.JP	Japan	Eastern Asia	R
AB077736.1b.JP	Japan	Eastern Asia	Q
AB077737.1b.JP	Japan	Eastern Asia	Q
AB077738.1b.JP	Japan	Eastern Asia	R
AB077739.1b.JP	Japan	Eastern Asia	Q
AB077740.1b.JP	Japan	Eastern Asia	Q
AB077741.1b.JP	Japan	Eastern Asia	Q
AB077742.1b.JP	Japan	Eastern Asia	Q
AB077743.1b.JP	Japan	Eastern Asia	Q
AB077744.1b.JP	Japan	Eastern Asia	R
AB077745.1b.JP	Japan	Eastern Asia	Q
AB077746.1b.JP	Japan	Eastern Asia	R
AB077747.1b.JP	Japan	Eastern Asia	Q
AB119282.1b.JP	Japan	Eastern Asia	R
AB191333.1b.JP	Japan	Eastern Asia	Q
AB249644.1b.JP	Japan	Eastern Asia	Q
AB426117.1b.JP	Japan	Eastern Asia	Q
AB429050.1b.JP	Japan	Eastern Asia	R
AB435162.1b.JP	Japan	Eastern Asia	Q
AB442219.1b.JP	Japan	Eastern Asia	R
AB442220.1b.JP	Japan	Eastern Asia	Q
AB442221.1b.JP	Japan	Eastern Asia	R
AB442222.1b.JP	Japan	Eastern Asia	R
AB705317.1b.JP	Japan	Eastern Asia	R
AB705324.1b.JP	Japan	Eastern Asia	R
AB705325.1b.JP	Japan	Eastern Asia	R
AB705326.1b.JP	Japan	Eastern Asia	R
AB705327.1b.JP	Japan	Eastern Asia	R
AB705328.1b.JP	Japan	Eastern Asia	R
AB705330.1b.JP	Japan	Eastern Asia	R
AB705331.1b.JP	Japan	Eastern Asia	R
AB705333.1b.JP	Japan	Eastern Asia	Q
AB705340.1b.JP	Japan	Eastern Asia	R
AB705341.1b.JP	Japan	Eastern Asia	H
AB705342.1b.JP	Japan	Eastern Asia	H
AB705343.1b.JP	Japan	Eastern Asia	R
AB705344.1b.JP	Japan	Eastern Asia	R
AB705348.1b.JP	Japan	Eastern Asia	R
AB705349.1b.JP	Japan	Eastern Asia	R
AB705350.1b.JP	Japan	Eastern Asia	Q
AB705352.1b.JP	Japan	Eastern Asia	R
AB705353.1b.JP	Japan	Eastern Asia	R
AB705354.1b.JP	Japan	Eastern Asia	R
AB705357.1b.JP	Japan	Eastern Asia	R
AB705361.1b.JP	Japan	Eastern Asia	Q
AB705362.1b.JP	Japan	Eastern Asia	R
AB705363.1b.JP	Japan	Eastern Asia	R
AB705364.1b.JP	Japan	Eastern Asia	Q
AB705366.1b.JP	Japan	Eastern Asia	Q
AB705374.1b.JP	Japan	Eastern Asia	R
AB705380.1b.JP	Japan	Eastern Asia	R
AB705381.1b.JP	Japan	Eastern Asia	Q
AB705383.1b.JP	Japan	Eastern Asia	Q
AB705386.1b.JP	Japan	Eastern Asia	Q
AB705388.1b.JP	Japan	Eastern Asia	R
AB705389.1b.JP	Japan	Eastern Asia	R
AB705390.1b.JP	Japan	Eastern Asia	H
AB705391.1b.JP	Japan	Eastern Asia	R
AB828699.1b.JP	Japan	Eastern Asia	R
AB828700.1b.JP	Japan	Eastern Asia	Q
AB828701.1b.JP	Japan	Eastern Asia	Q
AB828702.1b.JP	Japan	Eastern Asia	R
AB828703.1b.JP	Japan	Eastern Asia	Q
AB828704.1b.JP	Japan	Eastern Asia	Q
AB985268.1b.JP	Japan	Eastern Asia	R
AF139594.1b.JP	Japan	Eastern Asia	R
AF165045.1b.JP	Japan	Eastern Asia	R
AF165046.1b.JP	Japan	Eastern Asia	R
AF165047.1b.JP	Japan	Eastern Asia	R
AF165048.1b.JP	Japan	Eastern Asia	R
AF165049.1b.JP	Japan	Eastern Asia	H
AF165050.1b.JP	Japan	Eastern Asia	H
AF165051.1b.JP	Japan	Eastern Asia	R
AF165052.1b.JP	Japan	Eastern Asia	R
AF165053.1b.JP	Japan	Eastern Asia	R
AF165054.1b.JP	Japan	Eastern Asia	R
AF165055.1b.JP	Japan	Eastern Asia	R
AF165056.1b.JP	Japan	Eastern Asia	R
AF165057.1b.JP	Japan	Eastern Asia	R
AF165058.1b.JP	Japan	Eastern Asia	R
AF165059.1b.JP	Japan	Eastern Asia	R
AF165060.1b.JP	Japan	Eastern Asia	R
AF165061.1b.JP	Japan	Eastern Asia	Q
AF165062.1b.JP	Japan	Eastern Asia	Q
AF165063.1b.JP	Japan	Eastern Asia	R
AF165064.1b.JP	Japan	Eastern Asia	R
AF207752.1b.JP	Japan	Eastern Asia	Q
AF207753.1b.JP	Japan	Eastern Asia	Q
AF207754.1b.JP	Japan	Eastern Asia	Q
AF207755.1b.JP	Japan	Eastern Asia	R
AF207756.1b.JP	Japan	Eastern Asia	R
AF207757.1b.JP	Japan	Eastern Asia	R
AF207758.1b.JP	Japan	Eastern Asia	Q
AF207759.1b.JP	Japan	Eastern Asia	R
AF207760.1b.JP	Japan	Eastern Asia	R
AF207761.1b.JP	Japan	Eastern Asia	Q
AF207762.1b.JP	Japan	Eastern Asia	Q
AF207763.1b.JP	Japan	Eastern Asia	Q
AF207764.1b.JP	Japan	Eastern Asia	Q
AF207765.1b.JP	Japan	Eastern Asia	Q
AF207766.1b.JP	Japan	Eastern Asia	R
AF207767.1b.JP	Japan	Eastern Asia	Q
AF207768.1b.JP	Japan	Eastern Asia	R
AF207769.1b.JP	Japan	Eastern Asia	Q
AF207770.1b.JP	Japan	Eastern Asia	Q
AF207771.1b.JP	Japan	Eastern Asia	R
AF207772.1b.JP	Japan	Eastern Asia	R
AF207773.1b.JP	Japan	Eastern Asia	Q
AF207774.1b.JP	Japan	Eastern Asia	Q
AF208024.1b.JP	Japan	Eastern Asia	Q
AY045702.1b.JP	Japan	Eastern Asia	Q
D00574.1b.JP	Japan	Eastern Asia	R
D00832.1b.JP	Japan	Eastern Asia	R
D10074.1b.JP	Japan	Eastern Asia	R
D10687.1b.JP	Japan	Eastern Asia	R
D10688.1b.JP	Japan	Eastern Asia	R
D11168.1b.JP	Japan	Eastern Asia	R
D11355.1b.JP	Japan	Eastern Asia	R
D14484.1b.JP	Japan	Eastern Asia	R
D50480.1b.JP	Japan	Eastern Asia	R
D50481.1b.JP	Japan	Eastern Asia	Q
D50482.1b.JP	Japan	Eastern Asia	R
D50483.1b.JP	Japan	Eastern Asia	R
D50484.1b.JP	Japan	Eastern Asia	R
D50485.1b.JP	Japan	Eastern Asia	Q
D63857.1b.JP	Japan	Eastern Asia	R
D89815.1b.JP	Japan	Eastern Asia	R
D89872.1b.JP	Japan	Eastern Asia	R
D90208.1b.JP	Japan	Eastern Asia	R
FJ607065.1b.JP	Japan	Eastern Asia	Q
FJ607066.1b.JP	Japan	Eastern Asia	Q
FJ607067.1b.JP	Japan	Eastern Asia	R
FJ607068.1b.JP	Japan	Eastern Asia	H
FJ607069.1b.JP	Japan	Eastern Asia	R
FJ607070.1b.JP	Japan	Eastern Asia	Q
FJ607071.1b.JP	Japan	Eastern Asia	Q
FJ607072.1b.JP	Japan	Eastern Asia	Q
FJ607073.1b.JP	Japan	Eastern Asia	R
FJ607074.1b.JP	Japan	Eastern Asia	Q
FJ607075.1b.JP	Japan	Eastern Asia	R
FJ607076.1b.JP	Japan	Eastern Asia	Q
FJ607077.1b.JP	Japan	Eastern Asia	R
FJ607078.1b.JP	Japan	Eastern Asia	Q
FJ607079.1b.JP	Japan	Eastern Asia	H
FJ607080.1b.JP	Japan	Eastern Asia	R
FJ607081.1b.JP	Japan	Eastern Asia	Q
FJ607082.1b.JP	Japan	Eastern Asia	Q
FJ607083.1b.JP	Japan	Eastern Asia	R
FJ607084.1b.JP	Japan	Eastern Asia	R
FJ607085.1b.JP	Japan	Eastern Asia	Q
FJ607086.1b.JP	Japan	Eastern Asia	R
FJ607087.1b.JP	Japan	Eastern Asia	R
FJ607088.1b.JP	Japan	Eastern Asia	Q
FJ607089.1b.JP	Japan	Eastern Asia	H
FJ607090.1b.JP	Japan	Eastern Asia	R
FJ607091.1b.JP	Japan	Eastern Asia	R
FJ607092.1b.JP	Japan	Eastern Asia	R
FJ607093.1b.JP	Japan	Eastern Asia	Q
FJ607094.1b.JP	Japan	Eastern Asia	Q
FJ607095.1b.JP	Japan	Eastern Asia	R
FJ607096.1b.JP	Japan	Eastern Asia	R
FJ607097.1b.JP	Japan	Eastern Asia	R
FJ607098.1b.JP	Japan	Eastern Asia	Q
FJ607099.1b.JP	Japan	Eastern Asia	Q
FJ607100.1b.JP	Japan	Eastern Asia	Q
FJ607101.1b.JP	Japan	Eastern Asia	Q
FJ607102.1b.JP	Japan	Eastern Asia	Q
FJ607103.1b.JP	Japan	Eastern Asia	R
FJ607104.1b.JP	Japan	Eastern Asia	Q
FJ607105.1b.JP	Japan	Eastern Asia	Q
FJ607106.1b.JP	Japan	Eastern Asia	R
FJ607107.1b.JP	Japan	Eastern Asia	R
FJ607108.1b.JP	Japan	Eastern Asia	Q
FJ607109.1b.JP	Japan	Eastern Asia	Q
FJ607110.1b.JP	Japan	Eastern Asia	R
FJ607111.1b.JP	Japan	Eastern Asia	Q
FJ607112.1b.JP	Japan	Eastern Asia	R
FJ607113.1b.JP	Japan	Eastern Asia	H
FJ607114.1b.JP	Japan	Eastern Asia	R
FJ607115.1b.JP	Japan	Eastern Asia	R
FJ607116.1b.JP	Japan	Eastern Asia	Q
FJ607117.1b.JP	Japan	Eastern Asia	R
FJ607118.1b.JP	Japan	Eastern Asia	R
FJ607119.1b.JP	Japan	Eastern Asia	R
FJ607120.1b.JP	Japan	Eastern Asia	Q
FJ607121.1b.JP	Japan	Eastern Asia	R
FJ607122.1b.JP	Japan	Eastern Asia	R
FJ607123.1b.JP	Japan	Eastern Asia	R
FJ607124.1b.JP	Japan	Eastern Asia	Q
FJ607125.1b.JP	Japan	Eastern Asia	R
FJ607126.1b.JP	Japan	Eastern Asia	R
FJ607127.1b.JP	Japan	Eastern Asia	R
FJ607128.1b.JP	Japan	Eastern Asia	Q
FJ607129.1b.JP	Japan	Eastern Asia	Q
FJ607130.1b.JP	Japan	Eastern Asia	R
FJ607131.1b.JP	Japan	Eastern Asia	H
FJ607132.1b.JP	Japan	Eastern Asia	H
FJ607133.1b.JP	Japan	Eastern Asia	Q
LC011927.1b.JP	Japan	Eastern Asia	Q
LC011928.1b.JP	Japan	Eastern Asia	Q
LC011929.1b.JP	Japan	Eastern Asia	Q
LC011930.1b.JP	Japan	Eastern Asia	R
LC011931.1b.JP	Japan	Eastern Asia	R
LC368309.1b.JP	Japan	Eastern Asia	Q
LC368310.1b.JP	Japan	Eastern Asia	R
LC368314.1b.JP	Japan	Eastern Asia	Q
LC368318.1b.JP	Japan	Eastern Asia	R
LC368319.1b.JP	Japan	Eastern Asia	R
LC368322.1b.JP	Japan	Eastern Asia	Q
LC368323.1b.JP	Japan	Eastern Asia	Q
LC368325.1b.JP	Japan	Eastern Asia	Q
LC368330.1b.JP	Japan	Eastern Asia	R
LC368333.1b.JP	Japan	Eastern Asia	R
LC368334.1b.JP	Japan	Eastern Asia	R
LC368335.1b.JP	Japan	Eastern Asia	R
LC368336.1b.JP	Japan	Eastern Asia	R
LC368337.1b.JP	Japan	Eastern Asia	R
LC368338.1b.JP	Japan	Eastern Asia	R
LC368339.1b.JP	Japan	Eastern Asia	R
LC368340.1b.JP	Japan	Eastern Asia	R
LC368341.1b.JP	Japan	Eastern Asia	R
LC368342.1b.JP	Japan	Eastern Asia	R
LC368343.1b.JP	Japan	Eastern Asia	R
LC368344.1b.JP	Japan	Eastern Asia	R
LC368345.1b.JP	Japan	Eastern Asia	R
LC368346.1b.JP	Japan	Eastern Asia	Q
LC368348.1b.JP	Japan	Eastern Asia	R
LC368349.1b.JP	Japan	Eastern Asia	Q
LC368350.1b.JP	Japan	Eastern Asia	R
LC368359.1b.JP	Japan	Eastern Asia	Q
LC368375.1b.JP	Japan	Eastern Asia	R
LC368376.1b.JP	Japan	Eastern Asia	Q
LC368377.1b.JP	Japan	Eastern Asia	Q
LC368379.1b.JP	Japan	Eastern Asia	R
LC368380.1b.JP	Japan	Eastern Asia	R
LC368381.1b.JP	Japan	Eastern Asia	Q
LC368394.1b.JP	Japan	Eastern Asia	R
LC368395.1b.JP	Japan	Eastern Asia	R
LC368396.1b.JP	Japan	Eastern Asia	R
LC368398.1b.JP	Japan	Eastern Asia	R
LC368399.1b.JP	Japan	Eastern Asia	Q
LC368400.1b.JP	Japan	Eastern Asia	R
LC368401.1b.JP	Japan	Eastern Asia	R
LC368402.1b.JP	Japan	Eastern Asia	R
LC368403.1b.JP	Japan	Eastern Asia	R
LC368405.1b.JP	Japan	Eastern Asia	R
LC368406.1b.JP	Japan	Eastern Asia	R
LC368407.1b.JP	Japan	Eastern Asia	R
LC368408.1b.JP	Japan	Eastern Asia	R
LC368410.1b.JP	Japan	Eastern Asia	R
LC368413.1b.JP	Japan	Eastern Asia	R
LC368417.1b.JP	Japan	Eastern Asia	R
LC368418.1b.JP	Japan	Eastern Asia	R
LC368419.1b.JP	Japan	Eastern Asia	R
LC368422.1b.JP	Japan	Eastern Asia	R
LC368424.1b.JP	Japan	Eastern Asia	R
LC368425.1b.JP	Japan	Eastern Asia	Q
LC368427.1b.JP	Japan	Eastern Asia	R
LC368428.1b.JP	Japan	Eastern Asia	R
LC368429.1b.JP	Japan	Eastern Asia	R
LC368433.1b.JP	Japan	Eastern Asia	Q
LC368434.1b.JP	Japan	Eastern Asia	R
LC368436.1b.JP	Japan	Eastern Asia	R
LC368437.1b.JP	Japan	Eastern Asia	R
LC368441.1b.JP	Japan	Eastern Asia	R
LC368443.1b.JP	Japan	Eastern Asia	R
LC368445.1b.JP	Japan	Eastern Asia	R
LC368446.1b.JP	Japan	Eastern Asia	R
LC368447.1b.JP	Japan	Eastern Asia	R
LC368448.1b.JP	Japan	Eastern Asia	R
M58335.1b.JP	Japan	Eastern Asia	R
M74807.1b.JP	Japan	Eastern Asia	Q
M86779.1b.JP	Japan	Eastern Asia	R
S62220.1b.JP	Japan	Eastern Asia	R
S78528.1b.JP	Japan	Eastern Asia	R
X61591.1b.JP	Japan	Eastern Asia	Q
X61592.1b.JP	Japan	Eastern Asia	Q
X61593.1b.JP	Japan	Eastern Asia	Q
X61594.1b.JP	Japan	Eastern Asia	Q
X61595.1b.JP	Japan	Eastern Asia	Q
X61596.1b.JP	Japan	Eastern Asia	Q
DQ071885.1b.TW	Taiwan	Eastern Asia	R
M84754.1b.TW	Taiwan	Eastern Asia	Q
MK468929.1b.TW	Taiwan	Eastern Asia	Q
MK468930.1b.TW	Taiwan	Eastern Asia	Q
MK468931.1b.TW	Taiwan	Eastern Asia	Q
U10225.1b.TW	Taiwan	Eastern Asia	Q
U10227.1b.TW	Taiwan	Eastern Asia	R
LC435025.1b.KH	Cambodia	South-eastern Asia	R
LC435026.1b.KH	Cambodia	South-eastern Asia	R
LC435029.1b.KH	Cambodia	South-eastern Asia	R
LC435030.1b.KH	Cambodia	South-eastern Asia	R
GQ913858.1b.TH	Thailand	South-eastern Asia	H
GQ913859.1b.TH	Thailand	South-eastern Asia	R
GQ913860.1b.TH	Thailand	South-eastern Asia	Q
GQ913861.1b.TH	Thailand	South-eastern Asia	R
GQ913862.1b.TH	Thailand	South-eastern Asia	Q
GQ913863.1b.TH	Thailand	South-eastern Asia	Q
GQ913864.1b.TH	Thailand	South-eastern Asia	Q
HM041985.1b.TH	Thailand	South-eastern Asia	Q
HM041986.1b.TH	Thailand	South-eastern Asia	Q
HM041987.1b.TH	Thailand	South-eastern Asia	H
HM041988.1b.TH	Thailand	South-eastern Asia	Q
HM041989.1b.TH	Thailand	South-eastern Asia	R
HM041990.1b.TH	Thailand	South-eastern Asia	Q
HM041991.1b.TH	Thailand	South-eastern Asia	Q
HM041992.1b.TH	Thailand	South-eastern Asia	R
HM041993.1b.TH	Thailand	South-eastern Asia	Q
HM041994.1b.TH	Thailand	South-eastern Asia	Q
HM041995.1b.TH	Thailand	South-eastern Asia	Q
HM041996.1b.TH	Thailand	South-eastern Asia	Q
HM041997.1b.TH	Thailand	South-eastern Asia	Q
HM041998.1b.TH	Thailand	South-eastern Asia	R
HM041999.1b.TH	Thailand	South-eastern Asia	Q
U55282.1b.TH	Thailand	South-eastern Asia	Q
U55284.1b.TH	Thailand	South-eastern Asia	R
LC435022.1b.VN	Vietnam	South-eastern Asia	Q
AY940619.1b.IN	India	Southern Asia	Q
AY940620.1b.IN	India	Southern Asia	Q
AY940621.1b.IN	India	Southern Asia	Q
AY940622.1b.IN	India	Southern Asia	R
DQ228488.1b.IN	India	Southern Asia	R
DQ228489.1b.IN	India	Southern Asia	R
DQ228490.1b.IN	India	Southern Asia	L
DQ228491.1b.IN	India	Southern Asia	R
DQ228492.1b.IN	India	Southern Asia	R
DQ228493.1b.IN	India	Southern Asia	P
MN640701.1b.IN	India	Southern Asia	R
MN640702.1b.IN	India	Southern Asia	R
MN640703.1b.IN	India	Southern Asia	R
MN640704.1b.IN	India	Southern Asia	Q
MN640705.1b.IN	India	Southern Asia	R
MN640706.1b.IN	India	Southern Asia	Q
U10202.1b.IN	India	Southern Asia	R
U10203.1b.IN	India	Southern Asia	R
MT632105.1B.IL	Israel	Western Asia	R
MT632106.1B.IL	Israel	Western Asia	R
MT632107.1B.IL	Israel	Western Asia	R
MT632108.1B.IL	Israel	Western Asia	Q
MT632109.1B.IL	Israel	Western Asia	Q
MT632111.1B.IL	Israel	Western Asia	R
MT632112.1B.IL	Israel	Western Asia	Q
MT632113.1B.IL	Israel	Western Asia	R
MT632117.1B.IL	Israel	Western Asia	Q
MT632119.1B.IL	Israel	Western Asia	R
MT632120.1B.IL	Israel	Western Asia	R
MT632122.1B.IL	Israel	Western Asia	R
MT632123.1B.IL	Israel	Western Asia	Q
MT632126.1B.IL	Israel	Western Asia	Q
MT632128.1B.IL	Israel	Western Asia	Q
MT632129.1B.IL	Israel	Western Asia	R
MT632131.1B.IL	Israel	Western Asia	Q
MT632132.1B.IL	Israel	Western Asia	Q
MT632133.1B.IL	Israel	Western Asia	Q
MT632134.1B.IL	Israel	Western Asia	Q
MT632135.1B.IL	Israel	Western Asia	R
MT632136.1B.IL	Israel	Western Asia	R
MT632137.1B.IL	Israel	Western Asia	H
MT632139.1B.IL	Israel	Western Asia	R
MT632140.1B.IL	Israel	Western Asia	Q
MT632141.1B.IL	Israel	Western Asia	R
MT632142.1B.IL	Israel	Western Asia	R
MT632143.1B.IL	Israel	Western Asia	Q
MT632144.1B.IL	Israel	Western Asia	R
MT632145.1B.IL	Israel	Western Asia	R
MT632147.1B.IL	Israel	Western Asia	R
MT632148.1B.IL	Israel	Western Asia	R
MT632149.1B.IL	Israel	Western Asia	Q
MT632150.1B.IL	Israel	Western Asia	R
MT632151.1B.IL	Israel	Western Asia	R
MT632152.1B.IL	Israel	Western Asia	R
MT632153.1B.IL	Israel	Western Asia	R
MT632154.1B.IL	Israel	Western Asia	R
MT632161.1B.IL	Israel	Western Asia	R
MT632163.1B.IL	Israel	Western Asia	R
MT632164.1B.IL	Israel	Western Asia	R
MT632165.1B.IL	Israel	Western Asia	Q
MT632167.1B.IL	Israel	Western Asia	R
MT632168.1B.IL	Israel	Western Asia	Q
MT632171.1B.IL	Israel	Western Asia	Q
MT632174.1B.IL	Israel	Western Asia	R
MT632176.1B.IL	Israel	Western Asia	R
MT632177.1B.IL	Israel	Western Asia	Q
MT632178.1B.IL	Israel	Western Asia	R
MT632181.1B.IL	Israel	Western Asia	H
MT632182.1B.IL	Israel	Western Asia	R
MT632183.1B.IL	Israel	Western Asia	H
MT632184.1B.IL	Israel	Western Asia	R
MT632185.1B.IL	Israel	Western Asia	R
MT632188.1B.IL	Israel	Western Asia	Q
MT632190.1B.IL	Israel	Western Asia	Q
MT632193.1B.IL	Israel	Western Asia	Q
KC143880.1b.SA	Saudi Arabia	Western Asia	R
KC143881.1b.SA	Saudi Arabia	Western Asia	Q
KC143882.1b.SA	Saudi Arabia	Western Asia	R
KC143883.1b.SA	Saudi Arabia	Western Asia	Q
KC143884.1b.SA	Saudi Arabia	Western Asia	Q
KC143885.1b.SA	Saudi Arabia	Western Asia	Q
KC143886.1b.SA	Saudi Arabia	Western Asia	Q
KC143887.1b.SA	Saudi Arabia	Western Asia	Q
KC143888.1b.SA	Saudi Arabia	Western Asia	Q
KC143889.1b.SA	Saudi Arabia	Western Asia	R
KC143890.1b.SA	Saudi Arabia	Western Asia	Q
KC143891.1b.SA	Saudi Arabia	Western Asia	Q
KC143892.1b.SA	Saudi Arabia	Western Asia	R
KC143893.1b.SA	Saudi Arabia	Western Asia	Q
KC143894.1b.SA	Saudi Arabia	Western Asia	Q
KC143895.1b.SA	Saudi Arabia	Western Asia	Q
KC143922.1b.SA	Saudi Arabia	Western Asia	R
KC143923.1b.SA	Saudi Arabia	Western Asia	R
KC143924.1b.SA	Saudi Arabia	Western Asia	R
KC143925.1b.SA	Saudi Arabia	Western Asia	R
KC143926.1b.SA	Saudi Arabia	Western Asia	R
KC143927.1b.SA	Saudi Arabia	Western Asia	R
KC143928.1b.SA	Saudi Arabia	Western Asia	R
KC143929.1b.SA	Saudi Arabia	Western Asia	R
KC143930.1b.SA	Saudi Arabia	Western Asia	R
KC143931.1b.SA	Saudi Arabia	Western Asia	Q
AF176573.1b.RU	Russia	Eastern Europe	H
AY070174.1b.RU	Russia	Eastern Europe	Q
AY587844.1b.RU	Russia	Eastern Europe	Q
FJ411253.1b.RU	Russia	Eastern Europe	Q
FJ411254.1b.RU	Russia	Eastern Europe	Q
FJ411255.1b.RU	Russia	Eastern Europe	Q
FJ411256.1b.RU	Russia	Eastern Europe	Q
MN026550.1b.RU	Russia	Eastern Europe	R
MN026552.1b.RU	Russia	Eastern Europe	Q
MN026555.1b.RU	Russia	Eastern Europe	R
MN026556.1b.RU	Russia	Eastern Europe	R
MN026562.1b.RU	Russia	Eastern Europe	H
MN026565.1b.RU	Russia	Eastern Europe	Q
MN026578.1b.RU	Russia	Eastern Europe	R
MN026585.1b.RU	Russia	Eastern Europe	R
MN026587.1b.RU	Russia	Eastern Europe	R
MN026589.1b.RU	Russia	Eastern Europe	H
MN026591.1b.RU	Russia	Eastern Europe	Q
MN026592.1b.RU	Russia	Eastern Europe	R
MN026604.1b.RU	Russia	Eastern Europe	R
MN026607.1b.RU	Russia	Eastern Europe	R
MN026609.1b.RU	Russia	Eastern Europe	Q
MN026613.1b.RU	Russia	Eastern Europe	R
MN026614.1b.RU	Russia	Eastern Europe	R
MN026620.1b.RU	Russia	Eastern Europe	R
MN026621.1b.RU	Russia	Eastern Europe	R
MN026623.1b.RU	Russia	Eastern Europe	Q
MN026626.1b.RU	Russia	Eastern Europe	R
MN026628.1b.RU	Russia	Eastern Europe	H
MN026629.1b.RU	Russia	Eastern Europe	Q
MN026636.1b.RU	Russia	Eastern Europe	R
MN026637.1b.RU	Russia	Eastern Europe	R
MN026639.1b.RU	Russia	Eastern Europe	R
MN026644.1b.RU	Russia	Eastern Europe	R
MN026645.1b.RU	Russia	Eastern Europe	R
MN026646.1b.RU	Russia	Eastern Europe	R
MN026649.1b.RU	Russia	Eastern Europe	R
MN026662.1b.RU	Russia	Eastern Europe	R
MN026664.1b.RU	Russia	Eastern Europe	Q
MN026665.1b.RU	Russia	Eastern Europe	Q
MN026669.1b.RU	Russia	Eastern Europe	R
MN026670.1b.RU	Russia	Eastern Europe	R
MN026672.1b.RU	Russia	Eastern Europe	H
MN026675.1b.RU	Russia	Eastern Europe	R
MN026679.1b.RU	Russia	Eastern Europe	R
MN026682.1b.RU	Russia	Eastern Europe	Q
MN026684.1b.RU	Russia	Eastern Europe	Q
MN026686.1b.RU	Russia	Eastern Europe	R
MN026693.1b.RU	Russia	Eastern Europe	R
MN026694.1b.RU	Russia	Eastern Europe	Q
MN026696.1b.RU	Russia	Eastern Europe	R
MN026697.1b.RU	Russia	Eastern Europe	Q
MN026698.1b.RU	Russia	Eastern Europe	Q
MN026701.1b.RU	Russia	Eastern Europe	R
MN026702.1b.RU	Russia	Eastern Europe	Q
MN026703.1b.RU	Russia	Eastern Europe	Q
MN026704.1b.RU	Russia	Eastern Europe	R
MN026705.1b.RU	Russia	Eastern Europe	Q
MN026706.1b.RU	Russia	Eastern Europe	Q
MN026709.1b.RU	Russia	Eastern Europe	Q
MN026710.1b.RU	Russia	Eastern Europe	R
MN026711.1b.RU	Russia	Eastern Europe	Q
MN026712.1b.RU	Russia	Eastern Europe	R
MN026717.1b.RU	Russia	Eastern Europe	R
MN026719.1b.RU	Russia	Eastern Europe	R
MN026721.1b.RU	Russia	Eastern Europe	R
MN026722.1b.RU	Russia	Eastern Europe	Q
MN026724.1b.RU	Russia	Eastern Europe	R
MN026726.1b.RU	Russia	Eastern Europe	Q
MN026727.1b.RU	Russia	Eastern Europe	R
MN026732.1b.RU	Russia	Eastern Europe	R
MN026738.1b.RU	Russia	Eastern Europe	H
MT512570.1b.RU	Russia	Eastern Europe	Q
OQ784341.1b.RU	Russia	Eastern Europe	H
OQ784342.1b.RU	Russia	Eastern Europe	R
OQ784343.1b.RU	Russia	Eastern Europe	R
OQ784344.1b.RU	Russia	Eastern Europe	Q
OQ784345.1b.RU	Russia	Eastern Europe	R
OQ784346.1b.RU	Russia	Eastern Europe	R
OQ784347.1b.RU	Russia	Eastern Europe	R
OQ784348.1b.RU	Russia	Eastern Europe	Q
OQ784349.1b.RU	Russia	Eastern Europe	R
OQ784350.1b.RU	Russia	Eastern Europe	Q
OQ784351.1b.RU	Russia	Eastern Europe	Q
OQ784352.1b.RU	Russia	Eastern Europe	H
OQ784353.1b.RU	Russia	Eastern Europe	R
OQ784354.1b.RU	Russia	Eastern Europe	R
OQ784355.1b.RU	Russia	Eastern Europe	R
OQ784356.1b.RU	Russia	Eastern Europe	R
OQ784357.1b.RU	Russia	Eastern Europe	Q
OQ784358.1b.RU	Russia	Eastern Europe	Q
OQ784359.1b.RU	Russia	Eastern Europe	R
OQ784360.1b.RU	Russia	Eastern Europe	Q
OQ784361.1b.RU	Russia	Eastern Europe	Q
OQ784362.1b.RU	Russia	Eastern Europe	Q
OQ784363.1b.RU	Russia	Eastern Europe	R
OQ784364.1b.RU	Russia	Eastern Europe	R
OQ784365.1b.RU	Russia	Eastern Europe	R
OQ784366.1b.RU	Russia	Eastern Europe	R
OQ784367.1b.RU	Russia	Eastern Europe	R
OQ784368.1b.RU	Russia	Eastern Europe	Q
OQ784369.1b.RU	Russia	Eastern Europe	R
OQ784370.1b.RU	Russia	Eastern Europe	R
OQ784371.1b.RU	Russia	Eastern Europe	R
OQ784372.1b.RU	Russia	Eastern Europe	R
OQ784373.1b.RU	Russia	Eastern Europe	R
OQ784375.1b.RU	Russia	Eastern Europe	Q
OQ784376.1b.RU	Russia	Eastern Europe	R
OQ784377.1b.RU	Russia	Eastern Europe	Q
OQ784378.1b.RU	Russia	Eastern Europe	Q
OQ784379.1b.RU	Russia	Eastern Europe	R
OQ784380.1b.RU	Russia	Eastern Europe	R
OQ784381.1b.RU	Russia	Eastern Europe	R
OQ784382.1b.RU	Russia	Eastern Europe	R
OQ784383.1b.RU	Russia	Eastern Europe	Q
OQ784384.1b.RU	Russia	Eastern Europe	H
OQ784385.1b.RU	Russia	Eastern Europe	Q
OQ979408.1b.UA	Ukraine	Eastern Europe	Q
LC368440.1b.BY	Belarus	Eastern Europe	R
MT995341.1b.DK	Denmark	Northern Europe	Q
MT995342.1b.DK	Denmark	Northern Europe	Q
MT995343.1b.DK	Denmark	Northern Europe	Q
MT995344.1b.DK	Denmark	Northern Europe	R
MT995345.1b.DK	Denmark	Northern Europe	R
U10193.1b.DK	Denmark	Northern Europe	R
AB154177.1b.IE	Ireland	Northern Europe	R
AB154178.1b.IE	Ireland	Northern Europe	R
AB154179.1b.IE	Ireland	Northern Europe	Q
AB154180.1b.IE	Ireland	Northern Europe	Q
AB154181.1b.IE	Ireland	Northern Europe	R
AB154182.1b.IE	Ireland	Northern Europe	R
AB154183.1b.IE	Ireland	Northern Europe	R
AB154184.1b.IE	Ireland	Northern Europe	R
AB154185.1b.IE	Ireland	Northern Europe	R
AB154186.1b.IE	Ireland	Northern Europe	R
AB154187.1b.IE	Ireland	Northern Europe	R
AB154188.1b.IE	Ireland	Northern Europe	R
AB154189.1b.IE	Ireland	Northern Europe	R
AB154190.1b.IE	Ireland	Northern Europe	R
AB154191.1b.IE	Ireland	Northern Europe	R
AB154192.1b.IE	Ireland	Northern Europe	R
AB154193.1b.IE	Ireland	Northern Europe	R
AB154194.1b.IE	Ireland	Northern Europe	R
AB154195.1b.IE	Ireland	Northern Europe	R
AB154196.1b.IE	Ireland	Northern Europe	R
AB154197.1b.IE	Ireland	Northern Europe	R
AB154198.1b.IE	Ireland	Northern Europe	R
AB154199.1b.IE	Ireland	Northern Europe	R
AB154200.1b.IE	Ireland	Northern Europe	R
AB154201.1b.IE	Ireland	Northern Europe	R
AB154202.1b.IE	Ireland	Northern Europe	R
AB154203.1b.IE	Ireland	Northern Europe	R
AB154204.1b.IE	Ireland	Northern Europe	R
AB154205.1b.IE	Ireland	Northern Europe	R
AB154206.1b.IE	Ireland	Northern Europe	R
DQ061331.1b.IE	Ireland	Northern Europe	R
DQ061332.1b.IE	Ireland	Northern Europe	R
DQ061333.1b.IE	Ireland	Northern Europe	R
DQ061334.1b.IE	Ireland	Northern Europe	R
DQ061335.1b.IE	Ireland	Northern Europe	R
DQ061336.1b.IE	Ireland	Northern Europe	R
DQ061337.1b.IE	Ireland	Northern Europe	Q
DQ061338.1b.IE	Ireland	Northern Europe	Q
DQ061339.1b.IE	Ireland	Northern Europe	R
DQ061340.1b.IE	Ireland	Northern Europe	R
DQ061341.1b.IE	Ireland	Northern Europe	R
DQ061342.1b.IE	Ireland	Northern Europe	R
DQ061343.1b.IE	Ireland	Northern Europe	R
DQ061344.1b.IE	Ireland	Northern Europe	R
DQ061345.1b.IE	Ireland	Northern Europe	R
DQ061346.1b.IE	Ireland	Northern Europe	R
DQ061347.1b.IE	Ireland	Northern Europe	R
DQ061348.1b.IE	Ireland	Northern Europe	R
DQ061349.1b.IE	Ireland	Northern Europe	R
DQ061350.1b.IE	Ireland	Northern Europe	R
DQ061351.1b.IE	Ireland	Northern Europe	R
DQ061352.1b.IE	Ireland	Northern Europe	R
DQ061353.1b.IE	Ireland	Northern Europe	R
DQ061354.1b.IE	Ireland	Northern Europe	R
DQ061355.1b.IE	Ireland	Northern Europe	R
DQ061356.1b.IE	Ireland	Northern Europe	R
DQ061357.1b.IE	Ireland	Northern Europe	R
DQ061358.1b.IE	Ireland	Northern Europe	R
DQ061359.1b.IE	Ireland	Northern Europe	R
DQ061360.1b.IE	Ireland	Northern Europe	R
DQ061361.1b.IE	Ireland	Northern Europe	R
DQ061362.1b.IE	Ireland	Northern Europe	R
DQ061363.1b.IE	Ireland	Northern Europe	R
DQ061364.1b.IE	Ireland	Northern Europe	R
DQ061365.1b.IE	Ireland	Northern Europe	R
DQ061366.1b.IE	Ireland	Northern Europe	R
DQ061367.1b.IE	Ireland	Northern Europe	R
DQ061368.1b.IE	Ireland	Northern Europe	R
DQ061369.1b.IE	Ireland	Northern Europe	R
DQ061370.1b.IE	Ireland	Northern Europe	R
DQ061371.1b.IE	Ireland	Northern Europe	R
DQ061372.1b.IE	Ireland	Northern Europe	R
DQ061373.1b.IE	Ireland	Northern Europe	R
DQ061374.1b.IE	Ireland	Northern Europe	R
DQ061375.1b.IE	Ireland	Northern Europe	R
DQ061376.1b.IE	Ireland	Northern Europe	R
DQ061377.1b.IE	Ireland	Northern Europe	R
DQ061378.1b.IE	Ireland	Northern Europe	R
HM106522.1b.IE	Ireland	Northern Europe	R
HM106523.1b.IE	Ireland	Northern Europe	R
HM106524.1b.IE	Ireland	Northern Europe	R
HM106525.1b.IE	Ireland	Northern Europe	R
HM106526.1b.IE	Ireland	Northern Europe	R
HM106527.1b.IE	Ireland	Northern Europe	R
HM106528.1b.IE	Ireland	Northern Europe	R
HM106529.1b.IE	Ireland	Northern Europe	R
HM106530.1b.IE	Ireland	Northern Europe	R
HM106531.1b.IE	Ireland	Northern Europe	R
HM106532.1b.IE	Ireland	Northern Europe	R
HM106533.1b.IE	Ireland	Northern Europe	R
HM106534.1b.IE	Ireland	Northern Europe	R
HM106535.1b.IE	Ireland	Northern Europe	R
HM106536.1b.IE	Ireland	Northern Europe	R
HM106537.1b.IE	Ireland	Northern Europe	R
HM106538.1b.IE	Ireland	Northern Europe	R
HM106539.1b.IE	Ireland	Northern Europe	R
HM106540.1b.IE	Ireland	Northern Europe	R
HM106541.1b.IE	Ireland	Northern Europe	R
HM106542.1b.IE	Ireland	Northern Europe	R
HM106543.1b.IE	Ireland	Northern Europe	Q
HM106544.1b.IE	Ireland	Northern Europe	R
HM106545.1b.IE	Ireland	Northern Europe	R
HM106547.1b.IE	Ireland	Northern Europe	R
HM106548.1b.IE	Ireland	Northern Europe	R
HM106549.1b.IE	Ireland	Northern Europe	R
HM106550.1b.IE	Ireland	Northern Europe	R
HM106551.1b.IE	Ireland	Northern Europe	R
HM106552.1b.IE	Ireland	Northern Europe	R
HM106553.1b.IE	Ireland	Northern Europe	R
HM106556.1b.IE	Ireland	Northern Europe	R
HM106557.1b.IE	Ireland	Northern Europe	R
HM106558.1b.IE	Ireland	Northern Europe	R
HM106559.1b.IE	Ireland	Northern Europe	R
HM106561.1b.IE	Ireland	Northern Europe	R
HM106562.1b.IE	Ireland	Northern Europe	R
HM106563.1b.IE	Ireland	Northern Europe	R
HM106564.1b.IE	Ireland	Northern Europe	R
HM106565.1b.IE	Ireland	Northern Europe	R
HM106566.1b.IE	Ireland	Northern Europe	R
HM106568.1b.IE	Ireland	Northern Europe	R
JX649674.1b.IE	Ireland	Northern Europe	R
JX649675.1b.IE	Ireland	Northern Europe	R
JX649676.1b.IE	Ireland	Northern Europe	R
JX649677.1b.IE	Ireland	Northern Europe	R
JX649678.1b.IE	Ireland	Northern Europe	R
JX649679.1b.IE	Ireland	Northern Europe	R
JX649680.1b.IE	Ireland	Northern Europe	R
JX649681.1b.IE	Ireland	Northern Europe	R
JX649682.1b.IE	Ireland	Northern Europe	Q
JX649683.1b.IE	Ireland	Northern Europe	Q
JX649684.1b.IE	Ireland	Northern Europe	Q
JX649685.1b.IE	Ireland	Northern Europe	Q
JX649686.1b.IE	Ireland	Northern Europe	Q
JX649687.1b.IE	Ireland	Northern Europe	Q
JX649688.1b.IE	Ireland	Northern Europe	Q
JX649689.1b.IE	Ireland	Northern Europe	Q
JX649690.1b.IE	Ireland	Northern Europe	Q
JX649691.1b.IE	Ireland	Northern Europe	Q
JX649692.1b.IE	Ireland	Northern Europe	R
JX649693.1b.IE	Ireland	Northern Europe	R
JX649694.1b.IE	Ireland	Northern Europe	R
JX649695.1b.IE	Ireland	Northern Europe	R
JX649696.1b.IE	Ireland	Northern Europe	R
JX649697.1b.IE	Ireland	Northern Europe	R
JX649698.1b.IE	Ireland	Northern Europe	R
JX649699.1b.IE	Ireland	Northern Europe	R
JX649700.1b.IE	Ireland	Northern Europe	R
JX649701.1b.IE	Ireland	Northern Europe	R
JX649702.1b.IE	Ireland	Northern Europe	R
JX649703.1b.IE	Ireland	Northern Europe	R
JX649704.1b.IE	Ireland	Northern Europe	R
JX649705.1b.IE	Ireland	Northern Europe	R
JX649706.1b.IE	Ireland	Northern Europe	R
JX649707.1b.IE	Ireland	Northern Europe	R
JX649708.1b.IE	Ireland	Northern Europe	R
JX649709.1b.IE	Ireland	Northern Europe	R
JX649710.1b.IE	Ireland	Northern Europe	Q
JX649711.1b.IE	Ireland	Northern Europe	Q
JX649712.1b.IE	Ireland	Northern Europe	Q
JX649713.1b.IE	Ireland	Northern Europe	Q
JX649714.1b.IE	Ireland	Northern Europe	Q
JX649715.1b.IE	Ireland	Northern Europe	Q
JX649716.1b.IE	Ireland	Northern Europe	Q
JX649717.1b.IE	Ireland	Northern Europe	Q
JX649718.1b.IE	Ireland	Northern Europe	Q
JX649719.1b.IE	Ireland	Northern Europe	Q
JX649720.1b.IE	Ireland	Northern Europe	Q
JX649721.1b.IE	Ireland	Northern Europe	Q
JX649722.1b.IE	Ireland	Northern Europe	Q
JX649723.1b.IE	Ireland	Northern Europe	Q
JX649724.1b.IE	Ireland	Northern Europe	Q
JX649725.1b.IE	Ireland	Northern Europe	Q
JX649726.1b.IE	Ireland	Northern Europe	Q
JX649727.1b.IE	Ireland	Northern Europe	Q
JX649728.1b.IE	Ireland	Northern Europe	R
JX649729.1b.IE	Ireland	Northern Europe	R
JX649730.1b.IE	Ireland	Northern Europe	R
JX649731.1b.IE	Ireland	Northern Europe	R
JX649732.1b.IE	Ireland	Northern Europe	R
JX649733.1b.IE	Ireland	Northern Europe	R
JX649734.1b.IE	Ireland	Northern Europe	R
JX649735.1b.IE	Ireland	Northern Europe	R
JX649736.1b.IE	Ireland	Northern Europe	R
JX649737.1b.IE	Ireland	Northern Europe	R
JX649738.1b.IE	Ireland	Northern Europe	R
JX649739.1b.IE	Ireland	Northern Europe	R
JX649740.1b.IE	Ireland	Northern Europe	R
JX649741.1b.IE	Ireland	Northern Europe	R
JX649742.1b.IE	Ireland	Northern Europe	R
JX649743.1b.IE	Ireland	Northern Europe	R
JX649744.1b.IE	Ireland	Northern Europe	R
JX649745.1b.IE	Ireland	Northern Europe	R
JX649746.1b.IE	Ireland	Northern Europe	R
JX649747.1b.IE	Ireland	Northern Europe	R
JX649748.1b.IE	Ireland	Northern Europe	R
JX649749.1b.IE	Ireland	Northern Europe	R
JX649750.1b.IE	Ireland	Northern Europe	R
JX649751.1b.IE	Ireland	Northern Europe	R
JX649752.1b.IE	Ireland	Northern Europe	R
JX649753.1b.IE	Ireland	Northern Europe	R
JX649754.1b.IE	Ireland	Northern Europe	R
JX649755.1b.IE	Ireland	Northern Europe	R
JX649756.1b.IE	Ireland	Northern Europe	R
JX649757.1b.IE	Ireland	Northern Europe	R
JX649758.1b.IE	Ireland	Northern Europe	R
JX649759.1b.IE	Ireland	Northern Europe	R
JX649760.1b.IE	Ireland	Northern Europe	R
JX649761.1b.IE	Ireland	Northern Europe	R
JX649762.1b.IE	Ireland	Northern Europe	R
JX649763.1b.IE	Ireland	Northern Europe	R
JX649764.1b.IE	Ireland	Northern Europe	R
JX649765.1b.IE	Ireland	Northern Europe	R
JX649766.1b.IE	Ireland	Northern Europe	R
JX649767.1b.IE	Ireland	Northern Europe	R
JX649768.1b.IE	Ireland	Northern Europe	R
JX649769.1b.IE	Ireland	Northern Europe	R
JX649770.1b.IE	Ireland	Northern Europe	R
JX649771.1b.IE	Ireland	Northern Europe	R
JX649772.1b.IE	Ireland	Northern Europe	R
JX649773.1b.IE	Ireland	Northern Europe	R
JX649774.1b.IE	Ireland	Northern Europe	R
JX649775.1b.IE	Ireland	Northern Europe	R
JX649776.1b.IE	Ireland	Northern Europe	R
JX649777.1b.IE	Ireland	Northern Europe	R
JX649778.1b.IE	Ireland	Northern Europe	R
JX649779.1b.IE	Ireland	Northern Europe	R
JX649780.1b.IE	Ireland	Northern Europe	R
JX649781.1b.IE	Ireland	Northern Europe	R
JX649782.1b.IE	Ireland	Northern Europe	R
JX649783.1b.IE	Ireland	Northern Europe	R
JX649784.1b.IE	Ireland	Northern Europe	R
JX649785.1b.IE	Ireland	Northern Europe	R
JX649786.1b.IE	Ireland	Northern Europe	R
JX649787.1b.IE	Ireland	Northern Europe	R
JX649788.1b.IE	Ireland	Northern Europe	R
JX649789.1b.IE	Ireland	Northern Europe	R
JX649790.1b.IE	Ireland	Northern Europe	R
JX649791.1b.IE	Ireland	Northern Europe	R
JX649792.1b.IE	Ireland	Northern Europe	R
JX649793.1b.IE	Ireland	Northern Europe	R
JX649794.1b.IE	Ireland	Northern Europe	R
JX649795.1b.IE	Ireland	Northern Europe	R
JX649796.1b.IE	Ireland	Northern Europe	R
JX649797.1b.IE	Ireland	Northern Europe	R
JX649798.1b.IE	Ireland	Northern Europe	R
JX649799.1b.IE	Ireland	Northern Europe	R
JX649800.1b.IE	Ireland	Northern Europe	R
JX649801.1b.IE	Ireland	Northern Europe	R
JX649802.1b.IE	Ireland	Northern Europe	R
JX649803.1b.IE	Ireland	Northern Europe	R
JX649804.1b.IE	Ireland	Northern Europe	R
JX649805.1b.IE	Ireland	Northern Europe	R
JX649806.1b.IE	Ireland	Northern Europe	R
JX649807.1b.IE	Ireland	Northern Europe	R
JX649808.1b.IE	Ireland	Northern Europe	R
JX649809.1b.IE	Ireland	Northern Europe	R
JX649810.1b.IE	Ireland	Northern Europe	R
JX649811.1b.IE	Ireland	Northern Europe	R
JX649812.1b.IE	Ireland	Northern Europe	R
JX649813.1b.IE	Ireland	Northern Europe	R
JX649814.1b.IE	Ireland	Northern Europe	R
JX649815.1b.IE	Ireland	Northern Europe	R
JX649816.1b.IE	Ireland	Northern Europe	R
JX649817.1b.IE	Ireland	Northern Europe	R
JX649818.1b.IE	Ireland	Northern Europe	R
JX649819.1b.IE	Ireland	Northern Europe	R
JX649820.1b.IE	Ireland	Northern Europe	R
JX649821.1b.IE	Ireland	Northern Europe	R
JX649822.1b.IE	Ireland	Northern Europe	R
JX649823.1b.IE	Ireland	Northern Europe	R
JX649824.1b.IE	Ireland	Northern Europe	R
JX649825.1b.IE	Ireland	Northern Europe	R
JX649826.1b.IE	Ireland	Northern Europe	R
JX649827.1b.IE	Ireland	Northern Europe	R
JX649828.1b.IE	Ireland	Northern Europe	R
JX649829.1b.IE	Ireland	Northern Europe	R
JX649830.1b.IE	Ireland	Northern Europe	R
JX649831.1b.IE	Ireland	Northern Europe	Q
JX649832.1b.IE	Ireland	Northern Europe	R
JX649833.1b.IE	Ireland	Northern Europe	R
JX649834.1b.IE	Ireland	Northern Europe	R
JX649835.1b.IE	Ireland	Northern Europe	R
JX649836.1b.IE	Ireland	Northern Europe	R
JX649837.1b.IE	Ireland	Northern Europe	R
JX649838.1b.IE	Ireland	Northern Europe	R
JX649839.1b.IE	Ireland	Northern Europe	R
JX649840.1b.IE	Ireland	Northern Europe	R
JX649841.1b.IE	Ireland	Northern Europe	R
JX649842.1b.IE	Ireland	Northern Europe	R
JX649843.1b.IE	Ireland	Northern Europe	R
JX649844.1b.IE	Ireland	Northern Europe	R
JX649845.1b.IE	Ireland	Northern Europe	R
JX649846.1b.IE	Ireland	Northern Europe	R
JX649847.1b.IE	Ireland	Northern Europe	R
JX649848.1b.IE	Ireland	Northern Europe	R
JX649849.1b.IE	Ireland	Northern Europe	R
JX649850.1b.IE	Ireland	Northern Europe	R
JX649851.1b.IE	Ireland	Northern Europe	R
JX649852.1b.IE	Ireland	Northern Europe	R
JX649853.1b.IE	Ireland	Northern Europe	Q
U10223.1b.SE	Sweden	Northern Europe	Q
FN665803.1b.GB	Great Britain	Northern Europe	R
FN666283.1b.GB	Great Britain	Northern Europe	R
FN666284.1b.GB	Great Britain	Northern Europe	Q
FN666285.1b.GB	Great Britain	Northern Europe	R
FN666286.1b.GB	Great Britain	Northern Europe	Q
FN666287.1b.GB	Great Britain	Northern Europe	Q
FN666288.1b.GB	Great Britain	Northern Europe	R
FN666289.1b.GB	Great Britain	Northern Europe	R
FN666325.1b.GB	Great Britain	Northern Europe	R
FN666327.1b.GB	Great Britain	Northern Europe	R
MW689965.1b.GB	Great Britain	Northern Europe	R
MW689966.1b.GB	Great Britain	Northern Europe	Q
MW689967.1b.GB	Great Britain	Northern Europe	Q
MW689968.1b.GB	Great Britain	Northern Europe	Q
MW689971.1b.GB	Great Britain	Northern Europe	R
MW689973.1b.GB	Great Britain	Northern Europe	Q
MW689975.1b.GB	Great Britain	Northern Europe	P
MW689976.1b.GB	Great Britain	Northern Europe	Q
MW689991.1b.GB	Great Britain	Northern Europe	R
MW689992.1b.GB	Great Britain	Northern Europe	Q
MW689997.1b.GB	Great Britain	Northern Europe	Q
MW689999.1b.GB	Great Britain	Northern Europe	Q
MW690009.1b.GB	Great Britain	Northern Europe	R
MW690014.1b.GB	Great Britain	Northern Europe	Q
MW690016.1b.GB	Great Britain	Northern Europe	Q
MZ327753.1b.GB	Great Britain	Northern Europe	Q
MZ327769.1b.GB	Great Britain	Northern Europe	R
MZ327774.1b.GB	Great Britain	Northern Europe	Q
MZ327775.1b.GB	Great Britain	Northern Europe	Q
MZ327791.1b.GB	Great Britain	Northern Europe	R
M74809.1b.IT	Italy	Southern Europe	Q
U10209.1b.IT	Italy	Southern Europe	R
U10212.1b.IT	Italy	Southern Europe	H
AY587287.1b.ES	Spain	Southern Europe	Q
AY587288.1b.ES	Spain	Southern Europe	Q
AY587289.1b.ES	Spain	Southern Europe	Q
AY587290.1b.ES	Spain	Southern Europe	Q
AY587291.1b.ES	Spain	Southern Europe	Q
AY587292.1b.ES	Spain	Southern Europe	Q
AY587293.1b.ES	Spain	Southern Europe	Q
AY587294.1b.ES	Spain	Southern Europe	Q
AY587295.1b.ES	Spain	Southern Europe	Q
AY587296.1b.ES	Spain	Southern Europe	Q
AY587297.1b.ES	Spain	Southern Europe	Q
AY587298.1b.ES	Spain	Southern Europe	Q
AY587299.1b.ES	Spain	Southern Europe	Q
AY587300.1b.ES	Spain	Southern Europe	Q
AY587301.1b.ES	Spain	Southern Europe	Q
AY587302.1b.ES	Spain	Southern Europe	Q
AY587303.1b.ES	Spain	Southern Europe	Q
AY587304.1b.ES	Spain	Southern Europe	Q
AY587305.1b.ES	Spain	Southern Europe	R
AY587306.1b.ES	Spain	Southern Europe	R
AY587307.1b.ES	Spain	Southern Europe	R
AY587308.1b.ES	Spain	Southern Europe	R
AY587309.1b.ES	Spain	Southern Europe	R
AY587310.1b.ES	Spain	Southern Europe	Q
AY587311.1b.ES	Spain	Southern Europe	Q
AY587312.1b.ES	Spain	Southern Europe	Q
AY587313.1b.ES	Spain	Southern Europe	Q
AY587314.1b.ES	Spain	Southern Europe	Q
AY587315.1b.ES	Spain	Southern Europe	Q
AY587316.1b.ES	Spain	Southern Europe	Q
AY587317.1b.ES	Spain	Southern Europe	Q
AY587318.1b.ES	Spain	Southern Europe	Q
AY587319.1b.ES	Spain	Southern Europe	Q
AY587320.1b.ES	Spain	Southern Europe	Q
AY587321.1b.ES	Spain	Southern Europe	Q
AY587322.1b.ES	Spain	Southern Europe	Q
AY587323.1b.ES	Spain	Southern Europe	R
AY587324.1b.ES	Spain	Southern Europe	R
AY587325.1b.ES	Spain	Southern Europe	R
AY587326.1b.ES	Spain	Southern Europe	R
AY587327.1b.ES	Spain	Southern Europe	R
AY587328.1b.ES	Spain	Southern Europe	R
AY587329.1b.ES	Spain	Southern Europe	R
AY587330.1b.ES	Spain	Southern Europe	R
AY587331.1b.ES	Spain	Southern Europe	R
AY587332.1b.ES	Spain	Southern Europe	R
AY587333.1b.ES	Spain	Southern Europe	R
AY587334.1b.ES	Spain	Southern Europe	R
AY587335.1b.ES	Spain	Southern Europe	R
AY587336.1b.ES	Spain	Southern Europe	R
AY587337.1b.ES	Spain	Southern Europe	R
AY587338.1b.ES	Spain	Southern Europe	R
AY587339.1b.ES	Spain	Southern Europe	Q
AY587340.1b.ES	Spain	Southern Europe	Q
AY587341.1b.ES	Spain	Southern Europe	Q
AY587342.1b.ES	Spain	Southern Europe	R
AY587343.1b.ES	Spain	Southern Europe	R
AY587344.1b.ES	Spain	Southern Europe	R
AY587345.1b.ES	Spain	Southern Europe	R
AY587346.1b.ES	Spain	Southern Europe	R
AY587347.1b.ES	Spain	Southern Europe	R
AY587348.1b.ES	Spain	Southern Europe	R
AY587349.1b.ES	Spain	Southern Europe	R
AY587350.1b.ES	Spain	Southern Europe	R
AY587351.1b.ES	Spain	Southern Europe	R
AY587352.1b.ES	Spain	Southern Europe	R
AY587353.1b.ES	Spain	Southern Europe	R
AY587354.1b.ES	Spain	Southern Europe	R
AY587355.1b.ES	Spain	Southern Europe	R
AY587356.1b.ES	Spain	Southern Europe	R
AY587357.1b.ES	Spain	Southern Europe	R
AY587358.1b.ES	Spain	Southern Europe	R
AY587359.1b.ES	Spain	Southern Europe	R
AY587360.1b.ES	Spain	Southern Europe	R
AY587361.1b.ES	Spain	Southern Europe	R
AY587362.1b.ES	Spain	Southern Europe	R
AY587363.1b.ES	Spain	Southern Europe	R
AY587364.1b.ES	Spain	Southern Europe	R
AY587365.1b.ES	Spain	Southern Europe	Q
AY587366.1b.ES	Spain	Southern Europe	Q
AY587367.1b.ES	Spain	Southern Europe	Q
AY587368.1b.ES	Spain	Southern Europe	Q
AY587369.1b.ES	Spain	Southern Europe	Q
AY587370.1b.ES	Spain	Southern Europe	Q
AY587371.1b.ES	Spain	Southern Europe	Q
AY587372.1b.ES	Spain	Southern Europe	Q
AY587373.1b.ES	Spain	Southern Europe	Q
AY587374.1b.ES	Spain	Southern Europe	Q
AY587375.1b.ES	Spain	Southern Europe	Q
AY587376.1b.ES	Spain	Southern Europe	Q
AY587377.1b.ES	Spain	Southern Europe	Q
AY587378.1b.ES	Spain	Southern Europe	Q
AY587379.1b.ES	Spain	Southern Europe	R
AY587380.1b.ES	Spain	Southern Europe	R
AY587381.1b.ES	Spain	Southern Europe	R
AY587382.1b.ES	Spain	Southern Europe	R
AY587386.1b.ES	Spain	Southern Europe	R
AY587387.1b.ES	Spain	Southern Europe	R
AY587388.1b.ES	Spain	Southern Europe	R
AY587389.1b.ES	Spain	Southern Europe	R
AY587390.1b.ES	Spain	Southern Europe	R
AY587391.1b.ES	Spain	Southern Europe	R
AY587392.1b.ES	Spain	Southern Europe	R
AY587393.1b.ES	Spain	Southern Europe	R
AY587394.1b.ES	Spain	Southern Europe	R
AY587395.1b.ES	Spain	Southern Europe	R
AY587396.1b.ES	Spain	Southern Europe	R
AY587397.1b.ES	Spain	Southern Europe	Q
AY587398.1b.ES	Spain	Southern Europe	Q
AY587399.1b.ES	Spain	Southern Europe	Q
AY587400.1b.ES	Spain	Southern Europe	Q
AY587401.1b.ES	Spain	Southern Europe	Q
AY587402.1b.ES	Spain	Southern Europe	Q
AY587403.1b.ES	Spain	Southern Europe	Q
AY587404.1b.ES	Spain	Southern Europe	Q
AY587405.1b.ES	Spain	Southern Europe	Q
AY587406.1b.ES	Spain	Southern Europe	Q
AY587407.1b.ES	Spain	Southern Europe	Q
AY587408.1b.ES	Spain	Southern Europe	Q
AY587409.1b.ES	Spain	Southern Europe	Q
AY587410.1b.ES	Spain	Southern Europe	Q
AY587411.1b.ES	Spain	Southern Europe	Q
AY587412.1b.ES	Spain	Southern Europe	Q
AY587413.1b.ES	Spain	Southern Europe	Q
AY587414.1b.ES	Spain	Southern Europe	R
AY587415.1b.ES	Spain	Southern Europe	R
AY587416.1b.ES	Spain	Southern Europe	R
AY587417.1b.ES	Spain	Southern Europe	R
AY587418.1b.ES	Spain	Southern Europe	R
AY587419.1b.ES	Spain	Southern Europe	R
AY587420.1b.ES	Spain	Southern Europe	R
AY587421.1b.ES	Spain	Southern Europe	R
AY587422.1b.ES	Spain	Southern Europe	R
AY587423.1b.ES	Spain	Southern Europe	R
AY587424.1b.ES	Spain	Southern Europe	R
AY587425.1b.ES	Spain	Southern Europe	R
AY587426.1b.ES	Spain	Southern Europe	R
AY587427.1b.ES	Spain	Southern Europe	R
AY587428.1b.ES	Spain	Southern Europe	R
AY587429.1b.ES	Spain	Southern Europe	R
AY587430.1b.ES	Spain	Southern Europe	R
AY587431.1b.ES	Spain	Southern Europe	R
AY587432.1b.ES	Spain	Southern Europe	R
AY587433.1b.ES	Spain	Southern Europe	R
AY587434.1b.ES	Spain	Southern Europe	R
AY587435.1b.ES	Spain	Southern Europe	R
AY587436.1b.ES	Spain	Southern Europe	R
AY587437.1b.ES	Spain	Southern Europe	R
AY587438.1b.ES	Spain	Southern Europe	R
AY587439.1b.ES	Spain	Southern Europe	R
AY587440.1b.ES	Spain	Southern Europe	R
AY587441.1b.ES	Spain	Southern Europe	R
AY587442.1b.ES	Spain	Southern Europe	R
AY587443.1b.ES	Spain	Southern Europe	R
AY587444.1b.ES	Spain	Southern Europe	R
AY587445.1b.ES	Spain	Southern Europe	R
AY587446.1b.ES	Spain	Southern Europe	R
AY587482.1b.ES	Spain	Southern Europe	Q
AY587483.1b.ES	Spain	Southern Europe	Q
AY587484.1b.ES	Spain	Southern Europe	Q
AY587485.1b.ES	Spain	Southern Europe	Q
AY587486.1b.ES	Spain	Southern Europe	Q
AY587487.1b.ES	Spain	Southern Europe	Q
AY587488.1b.ES	Spain	Southern Europe	Q
AY587489.1b.ES	Spain	Southern Europe	Q
AY587490.1b.ES	Spain	Southern Europe	Q
AY587491.1b.ES	Spain	Southern Europe	Q
AY587492.1b.ES	Spain	Southern Europe	Q
AY587493.1b.ES	Spain	Southern Europe	Q
AY587494.1b.ES	Spain	Southern Europe	Q
AY587495.1b.ES	Spain	Southern Europe	Q
AY587496.1b.ES	Spain	Southern Europe	Q
AY587497.1b.ES	Spain	Southern Europe	Q
FN675941.1b.ES	Spain	Southern Europe	Q
FN675942.1b.ES	Spain	Southern Europe	H
FN675943.1b.ES	Spain	Southern Europe	R
FN675944.1b.ES	Spain	Southern Europe	Q
FN675945.1b.ES	Spain	Southern Europe	R
FN675946.1b.ES	Spain	Southern Europe	R
FN675947.1b.ES	Spain	Southern Europe	Q
FN675948.1b.ES	Spain	Southern Europe	R
FN675949.1b.ES	Spain	Southern Europe	R
FN675950.1b.ES	Spain	Southern Europe	H
FN675951.1b.ES	Spain	Southern Europe	H
FN675952.1b.ES	Spain	Southern Europe	R
FN675953.1b.ES	Spain	Southern Europe	R
FN675954.1b.ES	Spain	Southern Europe	R
FN675955.1b.ES	Spain	Southern Europe	Q
FN675956.1b.ES	Spain	Southern Europe	R
FN675957.1b.ES	Spain	Southern Europe	Q
FN675958.1b.ES	Spain	Southern Europe	R
FN675959.1b.ES	Spain	Southern Europe	R
FN675960.1b.ES	Spain	Southern Europe	R
FN675961.1b.ES	Spain	Southern Europe	Q
FN675962.1b.ES	Spain	Southern Europe	Q
FN675963.1b.ES	Spain	Southern Europe	R
FN675964.1b.ES	Spain	Southern Europe	R
FN675965.1b.ES	Spain	Southern Europe	Q
FN675966.1b.ES	Spain	Southern Europe	H
FN675967.1b.ES	Spain	Southern Europe	Q
FN675968.1b.ES	Spain	Southern Europe	R
FN675969.1b.ES	Spain	Southern Europe	R
FN675970.1b.ES	Spain	Southern Europe	R
FN675971.1b.ES	Spain	Southern Europe	Q
FN675972.1b.ES	Spain	Southern Europe	Q
FN675973.1b.ES	Spain	Southern Europe	Q
FN675974.1b.ES	Spain	Southern Europe	R
FN675975.1b.ES	Spain	Southern Europe	Q
FN675976.1b.ES	Spain	Southern Europe	Q
FN675977.1b.ES	Spain	Southern Europe	R
FN675978.1b.ES	Spain	Southern Europe	H
FN675979.1b.ES	Spain	Southern Europe	Q
FN675980.1b.ES	Spain	Southern Europe	Q
FN675981.1b.ES	Spain	Southern Europe	Q
FN675982.1b.ES	Spain	Southern Europe	R
FN675983.1b.ES	Spain	Southern Europe	Q
HF933243.1b.ES	Spain	Southern Europe	R
HF933244.1b.ES	Spain	Southern Europe	R
HF933245.1b.ES	Spain	Southern Europe	R
HF933246.1b.ES	Spain	Southern Europe	R
HF933247.1b.ES	Spain	Southern Europe	Q
HF933248.1b.ES	Spain	Southern Europe	R
HF933249.1b.ES	Spain	Southern Europe	Q
HF933250.1b.ES	Spain	Southern Europe	Q
HF933251.1b.ES	Spain	Southern Europe	Q
HF933252.1b.ES	Spain	Southern Europe	Q
HF933253.1b.ES	Spain	Southern Europe	R
HF933254.1b.ES	Spain	Southern Europe	H
HF933255.1b.ES	Spain	Southern Europe	Q
HF933256.1b.ES	Spain	Southern Europe	Q
HF933257.1b.ES	Spain	Southern Europe	R
HF933258.1b.ES	Spain	Southern Europe	R
HF933259.1b.ES	Spain	Southern Europe	H
HF933260.1b.ES	Spain	Southern Europe	R
HF933261.1b.ES	Spain	Southern Europe	Q
HF933262.1b.ES	Spain	Southern Europe	R
HF933263.1b.ES	Spain	Southern Europe	R
HF933264.1b.ES	Spain	Southern Europe	R
HF933265.1b.ES	Spain	Southern Europe	R
HF933266.1b.ES	Spain	Southern Europe	R
HF933267.1b.ES	Spain	Southern Europe	Q
HF933268.1b.ES	Spain	Southern Europe	Q
HF933269.1b.ES	Spain	Southern Europe	R
HF933270.1b.ES	Spain	Southern Europe	R
HF933271.1b.ES	Spain	Southern Europe	R
HF933272.1b.ES	Spain	Southern Europe	Q
HF933273.1b.ES	Spain	Southern Europe	R
M74806.1b.ES	Spain	Southern Europe	R
L38318.1b.BE	Belgium	Western Europe	R
AM285684.1b.FR	France	Western Europe	Q
AM285685.1b.FR	France	Western Europe	Q
AM285686.1b.FR	France	Western Europe	Q
AM285687.1b.FR	France	Western Europe	Q
AM285688.1b.FR	France	Western Europe	Q
AM285689.1b.FR	France	Western Europe	Q
AM285690.1b.FR	France	Western Europe	Q
AM285691.1b.FR	France	Western Europe	Q
AM285692.1b.FR	France	Western Europe	Q
AM285693.1b.FR	France	Western Europe	Q
AM285694.1b.FR	France	Western Europe	Q
[truncated: 1,219 more rows]

## Sheet: Temporal analysis
Sequence	Year	Residue 70
AB429050.1991.JP	1991	R
AY070174.1999.RU	1999	Q
AY587844.1999.RU	1999	Q
EU155324.1992.US	1992	Q
EU155325.1991.US	1991	R
EU155326.1992.US	1992	R
EU155327.1992.US	1992	R
EU155328.1992.US	1992	Q
EU155329.1992.US	1992	Q
EU155330.1994.US	1994	R
EU155331.1990.US	1990	Q
EU155332.1996.US	1996	Q
EU155333.1989.US	1989	R
EU155334.1990.US	1990	Q
EU155335.1992.US	1992	Q
EU155336.1992.US	1992	Q
EU155337.1990.US	1990	Q
EU234061.1991.US	1991	Q
EU234062.1992.US	1992	R
EU255961.1991.US	1991	R
EU255962.1991.US	1991	Q
EU257483.1993.CU	1993	R
EU482849.1989.US	1989	Q
EU482888.1992.US	1992	Q
FJ478453.1999.US	1999	Q
HM106522.1999.IE	1999	R
HM106523.1999.IE	1999	R
HM106524.1999.IE	1999	R
HM106525.1999.IE	1999	R
HM106526.1998.IE	1998	R
HM106527.1999.IE	1999	R
HM106528.1999.IE	1999	R
HM106529.1998.IE	1998	R
HM106530.1996.IE	1996	R
HM106531.1999.IE	1999	R
HM106532.1999.IE	1999	R
HM106533.1998.IE	1998	R
HM106534.1998.IE	1998	R
HM106535.1997.IE	1997	R
HM106538.1998.IE	1998	R
HM106539.1999.IE	1999	R
HM106541.1996.IE	1996	R
HM106542.1998.IE	1998	R
HM106545.1998.IE	1998	R
HM106550.1996.IE	1996	R
HM106552.1997.IE	1997	R
HM106553.1999.IE	1999	R
HM106557.1998.IE	1998	R
HM106559.1999.IE	1999	R
HM106561.1999.IE	1999	R
HM106563.1999.IE	1999	R
HM106564.1999.IE	1999	R
HQ110091.1996.US	1996	Q
KC439503.1997.US	1997	Q
KC439504.1997.US	1997	Q
KC439505.1997.US	1997	R
KC439506.1997.US	1997	R
KC439507.1995.US	1995	Q
KC439508.1995.US	1995	Q
KC439509.1997.US	1997	Q
KC439510.1997.US	1997	Q
KC439511.1997.US	1997	R
KC439512.1998.US	1998	Q
KC439513.1998.US	1998	Q
KC439514.1999.US	1999	Q
KC439515.1995.US	1995	Q
KC439527.1995.US	1995	R
LC368350.1997.JP	1997	R
OR497989.2009.BE	2009	Q
OR498021.2008.BE	2008	Q
AB249644.2008.JP	2008	Q
AB705317.2007.JP	2007	R
AB705324.2007.JP	2007	R
AB705325.2007.JP	2007	R
AB705326.2007.JP	2007	R
AB705327.2007.JP	2007	R
AB705328.2007.JP	2007	R
AB705330.2007.JP	2007	R
AB705331.2007.JP	2007	R
AB705333.2007.JP	2007	Q
AB705340.2007.JP	2007	R
AB705341.2007.JP	2007	H
AB705342.2007.JP	2007	H
AB705343.2007.JP	2007	R
AB705344.2007.JP	2007	R
AB705348.2007.JP	2007	R
AB705349.2007.JP	2007	R
AB705350.2007.JP	2007	Q
AB705352.2007.JP	2007	R
AB705353.2007.JP	2007	R
AB705354.2007.JP	2007	R
AB705357.2007.JP	2007	R
AB705361.2007.JP	2007	Q
AB705362.2007.JP	2007	R
AB705363.2007.JP	2007	R
AB705364.2007.JP	2007	Q
AB705366.2007.JP	2007	Q
AB705374.2007.JP	2007	R
AB705380.2007.JP	2007	R
AB705381.2007.JP	2007	Q
AB705383.2007.JP	2007	Q
AB705386.2007.JP	2007	Q
AB705388.2007.JP	2007	R
AB705389.2007.JP	2007	R
AB705390.2007.JP	2007	H
AB705391.2007.JP	2007	R
EF032891.2003.BR	2003	R
EF032892.2003.BR	2003	R
EF032893.2003.BR	2003	R
EF032894.2004.BR	2004	R
EF032895.2004.BR	2004	R
EU155217.2004.US	2004	H
EU155218.2005.US	2005	R
EU155219.2002.US	2002	Q
EU155220.2004.US	2004	Q
EU155221.2004.US	2004	Q
EU155222.2004.US	2004	Q
EU155223.2002.US	2002	Q
EU155224.2003.US	2003	R
EU155225.2003.US	2003	R
EU155226.2004.US	2004	Q
EU155227.2003.US	2003	R
EU155228.2003.US	2003	Q
EU155229.2004.US	2004	Q
EU155230.2002.US	2002	Q
EU155231.2002.US	2002	Q
EU155232.2002.US	2002	Q
EU155234.2006.US	2006	Q
EU155235.2006.US	2006	R
EU155253.2006.US	2006	Q
EU155254.2006.US	2006	Q
EU155255.2006.US	2006	Q
EU155256.2006.US	2006	R
EU155257.2006.US	2006	R
EU155258.2006.US	2006	Q
EU155259.2006.US	2006	Q
EU155260.2006.US	2006	R
EU155261.2005.US	2005	Q
EU155262.2001.US	2001	Q
EU155263.2005.US	2005	Q
EU155264.2006.US	2006	H
EU155279.2001.US	2001	Q
EU155280.2001.US	2001	R
EU155281.2005.US	2005	H
EU155300.2003.US	2003	R
EU155301.2001.US	2001	R
EU155302.2001.US	2001	R
EU155303.2001.US	2001	Q
EU155304.2003.US	2003	Q
EU155305.2002.US	2002	R
EU155306.2002.US	2002	Q
EU155307.2002.US	2002	Q
EU155308.2003.US	2003	Q
EU155315.2001.US	2001	Q
EU155316.2002.US	2002	Q
EU155317.2002.US	2002	Q
EU155318.2005.US	2005	Q
EU155356.2003.CH	2003	Q
EU155357.2003.CH	2003	R
EU155358.2004.CH	2004	R
EU155359.2002.CH	2002	R
EU155360.2003.CH	2003	Q
EU155361.2004.CH	2004	R
EU155362.2004.CH	2004	R
EU155363.2005.CH	2005	Q
EU155364.2006.CH	2006	Q
EU155365.2006.CH	2006	Q
EU155366.2002.CH	2002	R
EU155367.2002.CH	2002	R
EU155368.2001.CH	2001	Q
EU155369.2002.CH	2002	R
EU155370.2005.CH	2005	Q
EU155371.2005.CH	2005	Q
EU155372.2004.CH	2004	R
EU155373.2005.CH	2005	R
EU155374.2005.CH	2005	R
EU155375.2006.CH	2006	Q
EU155376.2006.CH	2006	R
EU155377.2006.CH	2006	R
EU155381.2004.DE	2004	R
EU155382.2003.DE	2003	R
EU239714.2001.US	2001	Q
EU255960.2006.CH	2006	R
EU256000.2003.US	2003	Q
EU256001.2002.US	2002	Q
EU256045.2003.US	2003	R
EU256054.2001.US	2001	Q
EU256059.2005.US	2005	Q
EU256061.2006.US	2006	Q
EU256062.2006.US	2006	R
EU256064.2006.US	2006	Q
EU256065.2006.US	2006	R
EU256066.2003.US	2003	Q
EU256075.2004.CH	2004	R
EU256076.2004.CH	2004	Q
EU256077.2005.CH	2005	Q
EU256078.2005.CH	2005	R
EU256079.2005.CH	2005	Q
EU256080.2002.CH	2002	R
EU256081.2002.CH	2002	Q
EU256082.2005.CH	2005	R
EU256083.2005.CH	2005	R
EU256084.2003.CH	2003	Q
EU256085.2003.CH	2003	R
EU256088.2003.US	2003	R
EU256089.2002.US	2002	R
EU256090.2002.US	2002	Q
EU256091.2006.US	2006	R
EU256092.2006.US	2006	Q
EU256098.2002.US	2002	Q
EU256099.2002.US	2002	R
EU256100.2002.US	2002	Q
EU256101.2002.US	2002	Q
EU256102.2001.US	2001	R
EU256103.2001.US	2001	R
EU482833.2003.DE	2003	Q
EU482839.2006.US	2006	R
EU482859.2003.CH	2003	R
EU482860.2003.CH	2003	R
EU482874.2005.CH	2005	Q
EU482875.2005.CH	2005	H
EU482877.2001.US	2001	Q
EU482879.2006.US	2006	R
EU482880.2006.US	2006	R
EU482881.2003.US	2003	R
EU482883.2005.US	2005	R
EU482885.2006.US	2006	Q
EU482886.2006.US	2006	Q
EU529682.2002.CH	2002	R
EU660386.2006.US	2006	Q
EU660388.2001.US	2001	Q
EU857431.2001.CN	2001	Q
EU862835.2001.US	2001	R
EU862837.2004.CH	2004	Q
FJ024086.2007.US	2007	Q
FJ024277.2007.US	2007	Q
FJ024279.2007.US	2007	Q
FJ390396.2007.US	2007	Q
FJ390397.2008.US	2008	Q
FJ390398.2008.US	2008	Q
FJ411253.2000.RU	2000	Q
FJ411254.2000.RU	2000	Q
FJ411255.2000.RU	2000	Q
FJ411256.2000.RU	2000	Q
FJ607065.2005.JP	2005	Q
FJ607066.2005.JP	2005	Q
FJ607067.2005.JP	2005	R
FJ607068.2005.JP	2005	H
FJ607069.2006.JP	2006	R
FJ607070.2006.JP	2006	Q
FJ607071.2006.JP	2006	Q
FJ607072.2006.JP	2006	Q
FJ607073.2006.JP	2006	R
FJ607074.2007.JP	2007	Q
FJ607075.2007.JP	2007	R
FJ607076.2007.JP	2007	Q
FJ607077.2007.JP	2007	R
FJ607078.2007.JP	2007	Q
FJ607079.2007.JP	2007	H
FJ607080.2007.JP	2007	R
FJ607081.2003.JP	2003	Q
FJ607082.2004.JP	2004	Q
FJ607083.2005.JP	2005	R
FJ607084.2005.JP	2005	R
FJ607085.2004.JP	2004	Q
FJ607086.2004.JP	2004	R
FJ607087.2004.JP	2004	R
FJ607088.2003.JP	2003	Q
FJ607089.2003.JP	2003	H
FJ607090.2004.JP	2004	R
FJ607091.2004.JP	2004	R
FJ607092.2004.JP	2004	R
FJ607093.2005.JP	2005	Q
FJ607094.2005.JP	2005	Q
FJ607095.2004.JP	2004	R
FJ607096.2004.JP	2004	R
FJ607097.2004.JP	2004	R
FJ607098.2004.JP	2004	Q
FJ607099.2004.JP	2004	Q
FJ607100.2004.JP	2004	Q
FJ607101.2004.JP	2004	Q
FJ607102.2004.JP	2004	Q
FJ607103.2004.JP	2004	R
FJ607104.2004.JP	2004	Q
FJ607105.2004.JP	2004	Q
FJ607106.2005.JP	2005	R
FJ607107.2005.JP	2005	R
FJ607108.2005.JP	2005	Q
FJ607109.2005.JP	2005	Q
FJ607110.2005.JP	2005	R
FJ607111.2005.JP	2005	Q
FJ607112.2005.JP	2005	R
FJ607113.2005.JP	2005	H
FJ607114.2005.JP	2005	R
FJ607115.2005.JP	2005	R
FJ607116.2005.JP	2005	Q
FJ607117.2005.JP	2005	R
FJ607118.2005.JP	2005	R
FJ607119.2006.JP	2006	R
FJ607120.2006.JP	2006	Q
FJ607121.2006.JP	2006	R
FJ607122.2006.JP	2006	R
FJ607123.2006.JP	2006	R
FJ607124.2006.JP	2006	Q
FJ607125.2006.JP	2006	R
FJ607126.2006.JP	2006	R
FJ607127.2006.JP	2006	R
FJ607128.2006.JP	2006	Q
FJ607129.2006.JP	2006	Q
FJ607130.2006.JP	2006	R
FJ607131.2006.JP	2006	H
FJ607132.2006.JP	2006	H
FJ607133.2006.JP	2006	Q
FN665803.2006.GB	2006	R
FN666283.2006.GB	2006	R
FN666284.2007.GB	2007	Q
FN666285.2006.GB	2006	R
FN666286.2007.GB	2007	Q
FN666287.2006.GB	2006	Q
FN666288.2007.GB	2007	R
FN666289.2007.GB	2007	R
FN666325.2006.GB	2006	R
FN666327.2006.GB	2006	R
GQ913858.2003.TH	2003	H
GQ913859.2004.TH	2004	R
GQ913860.2003.TH	2003	Q
GQ913861.2004.TH	2004	R
GQ913862.2004.TH	2004	Q
GQ913863.2004.TH	2004	Q
GQ913864.2004.TH	2004	Q
GU451218.2003.CN	2003	R
GU451219.2004.CN	2004	R
GU451220.2008.CN	2008	R
GU451221.2003.CN	2003	P
GU451222.2003.CN	2003	P
GU451223.2004.CN	2004	P
GU451224.2008.CN	2008	P
HM041985.2006.TH	2006	Q
HM041986.2006.TH	2006	Q
HM041987.2007.TH	2007	H
HM041988.2007.TH	2007	Q
HM041989.2007.TH	2007	R
HM041990.2007.TH	2007	Q
HM041991.2007.TH	2007	Q
HM041992.2007.TH	2007	R
HM041993.2008.TH	2008	Q
HM041994.2008.TH	2008	Q
HM041995.2008.TH	2008	Q
HM041996.2008.TH	2008	Q
HM041997.2008.TH	2008	Q
HM041998.2008.TH	2008	R
HM041999.2008.TH	2008	Q
HM106536.2000.IE	2000	R
HM106537.2001.IE	2001	R
HM106540.2002.IE	2002	R
HM106543.2002.IE	2002	Q
HM106544.2000.IE	2000	R
HM106546.2000.IE	2000	R
HM106547.2001.IE	2001	R
HM106548.2001.IE	2001	R
HM106549.2001.IE	2001	R
HM106551.2000.IE	2000	R
HM106556.2000.IE	2000	R
HM106558.2000.IE	2000	R
HM106560.2000.IE	2000	R
HM106562.2002.IE	2002	R
HM106565.2000.IE	2000	R
HM106566.2000.IE	2000	R
HM106568.2000.IE	2000	R
HQ912956.2007.CN	2007	R
HQ912957.2007.CN	2007	R
HQ912958.2007.CN	2007	R
HQ912959.2008.CN	2008	R
JN120912.2003.FR	2003	R
JN870282.2007.CN	2007	R
JN981168.2009.CN	2009	P
JN981169.2009.CN	2009	R
JN981170.2009.CN	2009	R
JN981171.2009.CN	2009	R
JN981172.2009.CN	2009	R
JN981173.2009.CN	2009	R
JN981174.2009.CN	2009	R
JN981175.2009.CN	2009	R
JN981176.2009.CN	2009	R
JN981177.2009.CN	2009	R
JN981178.2009.CN	2009	R
JN981179.2009.CN	2009	R
JN981180.2009.CN	2009	R
JN981181.2009.CN	2009	R
JN981182.2009.CN	2009	R
JN981183.2009.CN	2009	R
JN981184.2009.CN	2009	R
JN981185.2009.CN	2009	R
JN981186.2009.CN	2009	R
JN981187.2009.CN	2009	R
JN981188.2009.CN	2009	R
JN981189.2009.CN	2009	R
JN981190.2009.CN	2009	R
JN981191.2009.CN	2009	R
JN981192.2009.CN	2009	R
JN981193.2009.CN	2009	R
JN981194.2009.CN	2009	R
JN981195.2009.CN	2009	R
JN981196.2009.CN	2009	R
JN981197.2009.CN	2009	R
JN981198.2009.CN	2009	R
JN981199.2009.CN	2009	R
JN981200.2009.CN	2009	R
JN981201.2009.CN	2009	R
JN981202.2009.CN	2009	R
JN981203.2009.CN	2009	R
JN981204.2009.CN	2009	R
JN981205.2009.CN	2009	R
JN981206.2009.CN	2009	R
JN981207.2009.CN	2009	R
JN981208.2009.CN	2009	R
JN981209.2009.CN	2009	R
JN981210.2009.CN	2009	R
JN981211.2009.CN	2009	R
JN981212.2009.CN	2009	R
JN981213.2009.CN	2009	R
JN981214.2009.CN	2009	R
JN981215.2009.CN	2009	R
JN981216.2009.CN	2009	R
JN981217.2009.CN	2009	R
JN981218.2009.CN	2009	R
JN981219.2009.CN	2009	R
JN981220.2009.CN	2009	R
JN981221.2009.CN	2009	R
JN981222.2009.CN	2009	R
JN981223.2009.CN	2009	R
JN981224.2009.CN	2009	R
JN981225.2009.CN	2009	R
JN981226.2009.CN	2009	R
JN981227.2009.CN	2009	R
JN981228.2009.CN	2009	R
JN981229.2009.CN	2009	R
JN981230.2009.CN	2009	R
JN981231.2009.CN	2009	R
JN981232.2009.CN	2009	R
JN981233.2009.CN	2009	R
JN981234.2009.CN	2009	R
JN981235.2009.CN	2009	R
JN981236.2009.CN	2009	R
JN981237.2009.CN	2009	R
JN981238.2009.CN	2009	R
JN981239.2009.CN	2009	R
JN981240.2009.CN	2009	R
JN981241.2009.CN	2009	R
JN981242.2009.CN	2009	R
JN981243.2009.CN	2009	R
JN981244.2009.CN	2009	R
JN981245.2009.CN	2009	R
JN981246.2009.CN	2009	R
JN981247.2009.CN	2009	R
JN981248.2009.CN	2009	R
JN981249.2009.CN	2009	R
JN981250.2009.CN	2009	R
JN981251.2009.CN	2009	R
JN981252.2009.CN	2009	R
JN981253.2009.CN	2009	R
JN981254.2009.CN	2009	R
JN981255.2009.CN	2009	R
JN981256.2009.CN	2009	R
JN981257.2009.CN	2009	R
JN981258.2009.CN	2009	R
JN981259.2009.CN	2009	R
JN981260.2009.CN	2009	R
JN981261.2009.CN	2009	R
JN981262.2009.CN	2009	R
JN981263.2009.CN	2009	R
JN981264.2009.CN	2009	R
JN981265.2009.CN	2009	R
JN981266.2009.CN	2009	R
JN981267.2009.CN	2009	R
JN981268.2009.CN	2009	R
JN981269.2009.CN	2009	R
JN981270.2009.CN	2009	R
JN981271.2009.CN	2009	R
JN981272.2009.CN	2009	R
JN981273.2009.CN	2009	R
JN981274.2009.CN	2009	R
JN981275.2009.CN	2009	R
JN981276.2009.CN	2009	R
JN981277.2009.CN	2009	R
JN981278.2009.CN	2009	R
JN981279.2009.CN	2009	R
JN981280.2009.CN	2009	R
JN981281.2009.CN	2009	R
JN981282.2009.CN	2009	R
JN981283.2009.CN	2009	R
JN981284.2009.CN	2009	R
JN981285.2009.CN	2009	R
JN981286.2009.CN	2009	R
JN981287.2009.CN	2009	R
JN981288.2009.CN	2009	R
JN981289.2009.CN	2009	R
JN981290.2009.CN	2009	R
JN981291.2009.CN	2009	R
JN981292.2009.CN	2009	R
JN981293.2009.CN	2009	R
JN981294.2009.CN	2009	R
JN981295.2009.CN	2009	H
JN981296.2009.CN	2009	R
JN981297.2009.CN	2009	R
JN981298.2009.CN	2009	R
JN981299.2009.CN	2009	R
JN981300.2009.CN	2009	R
JN981301.2009.CN	2009	R
JN981302.2009.CN	2009	R
JN981303.2009.CN	2009	R
JN981304.2009.CN	2009	R
JN981305.2009.CN	2009	R
JN981306.2009.CN	2009	R
JN981307.2009.CN	2009	R
JN981308.2009.CN	2009	R
JN981309.2009.CN	2009	R
JN981310.2009.CN	2009	R
JN981311.2009.CN	2009	R
JN981312.2009.CN	2009	R
JN981313.2009.CN	2009	R
JN981314.2009.CN	2009	R
JN981315.2009.CN	2009	R
JN981316.2009.CN	2009	R
JN981317.2009.CN	2009	R
JN981318.2009.CN	2009	R
JN981319.2009.CN	2009	R
JN981320.2009.CN	2009	R
JN981321.2009.CN	2009	R
JN981322.2009.CN	2009	R
JN981323.2009.CN	2009	R
JN981324.2009.CN	2009	R
JN981325.2009.CN	2009	R
JN981326.2009.CN	2009	R
JN981327.2009.CN	2009	R
JN981328.2009.CN	2009	R
JN981329.2009.CN	2009	R
JN981330.2009.CN	2009	R
JN981331.2009.CN	2009	R
JN981332.2009.CN	2009	R
JN981333.2009.CN	2009	R
JN981334.2009.CN	2009	R
JN981335.2009.CN	2009	R
JN981336.2009.CN	2009	R
JN981337.2009.CN	2009	R
JN981338.2009.CN	2009	R
JN981339.2009.CN	2009	R
JN981340.2009.CN	2009	R
JN981341.2009.CN	2009	R
JN981342.2009.CN	2009	R
JN981343.2009.CN	2009	R
JN981344.2009.CN	2009	R
JN981345.2009.CN	2009	R
JN981346.2009.CN	2009	R
JN981347.2009.CN	2009	R
JN981348.2009.CN	2009	R
JN981349.2009.CN	2009	R
JN981350.2009.CN	2009	R
JN981351.2009.CN	2009	R
JN981352.2009.CN	2009	R
JN981353.2009.CN	2009	R
JN981354.2009.CN	2009	R
JN981355.2009.CN	2009	R
JN981356.2009.CN	2009	R
JN981357.2009.CN	2009	R
JN981358.2009.CN	2009	R
JN981359.2009.CN	2009	R
JN981360.2009.CN	2009	R
JN981361.2009.CN	2009	R
JN981362.2009.CN	2009	R
JN981363.2009.CN	2009	R
JN981364.2009.CN	2009	R
JN981365.2009.CN	2009	R
JN981366.2009.CN	2009	R
JN981367.2009.CN	2009	R
JN981368.2009.CN	2009	R
JN981369.2009.CN	2009	R
JN981370.2009.CN	2009	R
JN981371.2009.CN	2009	R
JN981372.2009.CN	2009	R
JN981373.2009.CN	2009	R
JN981374.2009.CN	2009	R
JN981375.2009.CN	2009	R
JN981376.2009.CN	2009	R
JN981377.2009.CN	2009	R
JN981378.2009.CN	2009	R
JN981379.2009.CN	2009	R
JN981380.2009.CN	2009	R
JN981381.2009.CN	2009	R
JN981382.2009.CN	2009	R
JN981383.2009.CN	2009	R
JN981384.2009.CN	2009	R
JN981385.2009.CN	2009	R
JN981386.2009.CN	2009	R
JN981387.2009.CN	2009	R
JN981388.2009.CN	2009	R
JN981389.2009.CN	2009	R
JN981390.2009.CN	2009	R
JN981391.2009.CN	2009	R
JN981392.2009.CN	2009	R
JN981393.2009.CN	2009	R
JN981394.2009.CN	2009	R
JN981395.2009.CN	2009	R
JN981396.2009.CN	2009	R
JN981397.2009.CN	2009	R
JN981398.2009.CN	2009	R
JN981399.2009.CN	2009	R
JN981400.2009.CN	2009	R
JN981401.2009.CN	2009	R
JN981402.2009.CN	2009	R
JN981403.2009.CN	2009	R
JN981404.2009.CN	2009	R
JN981405.2009.CN	2009	R
JN981406.2009.CN	2009	R
JN981407.2009.CN	2009	R
JN981408.2009.CN	2009	R
JN981409.2009.CN	2009	R
JN981410.2009.CN	2009	R
JN981411.2009.CN	2009	R
JN981412.2009.CN	2009	R
JN981413.2009.CN	2009	R
JN981414.2009.CN	2009	R
JN981415.2009.CN	2009	R
JN981416.2009.CN	2009	R
JN981417.2009.CN	2009	R
JN981418.2009.CN	2009	R
JN981419.2009.CN	2009	R
JN981420.2009.CN	2009	R
JN981421.2009.CN	2009	R
JN981422.2009.CN	2009	R
JN981423.2009.CN	2009	R
JN981424.2009.CN	2009	R
JN981425.2009.CN	2009	R
JN981426.2009.CN	2009	R
JN981427.2009.CN	2009	R
JN981428.2009.CN	2009	R
JN981429.2009.CN	2009	R
JN981430.2009.CN	2009	R
JN981431.2009.CN	2009	R
JN981432.2009.CN	2009	R
JN981433.2009.CN	2009	R
JN981434.2009.CN	2009	R
JN981435.2009.CN	2009	R
JN981436.2009.CN	2009	R
JN981437.2009.CN	2009	R
JN981438.2009.CN	2009	R
JN981439.2009.CN	2009	R
JN981440.2009.CN	2009	R
JN981441.2009.CN	2009	R
JN981442.2009.CN	2009	R
JN981443.2009.CN	2009	R
JN981444.2009.CN	2009	R
JN981445.2009.CN	2009	R
JN981446.2009.CN	2009	R
JN981447.2009.CN	2009	R
JN981448.2009.CN	2009	R
JN981449.2009.CN	2009	R
JN981450.2009.CN	2009	R
JN981451.2009.CN	2009	R
JN981452.2009.CN	2009	R
JN981453.2009.CN	2009	R
JN981454.2009.CN	2009	R
JN981455.2009.CN	2009	R
JN981456.2009.CN	2009	R
JN981457.2009.CN	2009	R
JN981458.2009.CN	2009	R
JN981459.2009.CN	2009	R
JN981460.2009.CN	2009	R
JN981461.2009.CN	2009	R
JN981462.2009.CN	2009	R
JN981463.2009.CN	2009	R
JN981464.2009.CN	2009	R
JN981465.2009.CN	2009	R
JN981466.2009.CN	2009	R
JN981467.2009.CN	2009	R
JN981468.2009.CN	2009	R
JN981469.2009.CN	2009	R
JN981470.2009.CN	2009	R
JN981471.2009.CN	2009	R
JN981472.2009.CN	2009	R
JN981473.2009.CN	2009	R
JN981474.2009.CN	2009	R
JN981475.2009.CN	2009	R
JN981476.2009.CN	2009	R
JN981477.2009.CN	2009	R
JN981478.2009.CN	2009	R
JN981479.2009.CN	2009	R
JN981480.2009.CN	2009	R
JN981481.2009.CN	2009	R
JN981482.2009.CN	2009	R
JN981483.2009.CN	2009	R
JN981484.2009.CN	2009	R
JN981485.2009.CN	2009	R
JN981486.2009.CN	2009	R
JN981487.2009.CN	2009	R
JN981488.2009.CN	2009	R
JN981489.2009.CN	2009	R
JN981490.2009.CN	2009	R
JN981491.2009.CN	2009	R
JN981492.2009.CN	2009	R
JN981493.2009.CN	2009	R
JN981494.2009.CN	2009	R
JN981495.2009.CN	2009	R
JN981496.2009.CN	2009	R
JN981497.2009.CN	2009	R
JN981498.2009.CN	2009	R
JN981499.2009.CN	2009	R
JN981500.2009.CN	2009	R
JN981501.2009.CN	2009	R
JN981502.2009.CN	2009	R
JN981503.2009.CN	2009	R
JN981504.2009.CN	2009	R
.JN981505.2009.CN	2009	R
JN981506.2009.CN	2009	R
JQ253518.2009.CN	2009	R
JQ253519.2009.CN	2009	R
JQ253520.2009.CN	2009	R
JQ253521.2009.CN	2009	R
JQ253522.2009.CN	2009	R
JQ253523.2009.CN	2009	R
JQ253524.2009.CN	2009	R
JQ253525.2009.CN	2009	R
JQ253526.2009.CN	2009	R
JQ253527.2009.CN	2009	R
JQ253528.2009.CN	2009	P
JQ253529.2009.CN	2009	R
JQ253530.2009.CN	2009	Q
JQ253531.2009.CN	2009	Q
JQ253532.2009.CN	2009	R
JQ253533.2009.CN	2009	R
JQ253534.2009.CN	2009	R
JQ253535.2009.CN	2009	Q
JQ253536.2009.CN	2009	R
JQ253537.2009.CN	2009	Q
JQ253538.2009.CN	2009	R
JQ253539.2009.CN	2009	R
JQ253540.2009.CN	2009	R
JQ253541.2009.CN	2009	R
JQ791266.2009.CN	2009	R
JQ791267.2009.CN	2009	R
JQ791268.2009.CN	2009	R
JQ791269.2009.CN	2009	R
JQ791270.2009.CN	2009	R
JQ791271.2009.CN	2009	R
JQ791272.2009.CN	2009	R
JQ791273.2009.CN	2009	R
JQ791274.2009.CN	2009	R
JQ791275.2009.CN	2009	R
JQ791276.2009.CN	2009	R
JQ791277.2009.CN	2009	R
JQ791278.2009.CN	2009	R
JQ791279.2009.CN	2009	R
JQ791280.2009.CN	2009	R
JQ791281.2009.CN	2009	R
JQ791282.2009.CN	2009	R
JQ791283.2009.CN	2009	R
JQ791284.2009.CN	2009	R
JQ791285.2009.CN	2009	R
JQ791286.2009.CN	2009	R
JQ791287.2009.CN	2009	R
JQ791288.2009.CN	2009	R
JQ791289.2009.CN	2009	R
JQ791290.2009.CN	2009	R
JQ791291.2009.CN	2009	R
JQ791292.2009.CN	2009	R
JQ791293.2009.CN	2009	R
JQ791294.2009.CN	2009	R
JQ791295.2009.CN	2009	R
JQ791296.2009.CN	2009	R
JQ791297.2009.CN	2009	R
JQ791298.2009.CN	2009	R
JQ791299.2009.CN	2009	R
JQ791300.2009.CN	2009	R
JQ791301.2009.CN	2009	R
JQ791302.2009.CN	2009	R
JQ791303.2009.CN	2009	R
JQ791304.2009.CN	2009	R
JQ791305.2009.CN	2009	R
JQ791306.2009.CN	2009	R
JQ791307.2009.CN	2009	R
JQ791308.2009.CN	2009	R
JQ791309.2009.CN	2009	R
JQ791310.2009.CN	2009	R
JQ791311.2009.CN	2009	R
JQ791312.2009.CN	2009	R
JQ791313.2009.CN	2009	R
JQ791314.2009.CN	2009	R
JQ791315.2009.CN	2009	R
JQ791316.2009.CN	2009	R
JQ791317.2009.CN	2009	R
JQ791318.2009.CN	2009	R
JQ791319.2009.CN	2009	R
JQ791320.2009.CN	2009	R
JQ791321.2009.CN	2009	R
JQ791322.2009.CN	2009	R
JQ791323.2009.CN	2009	R
JQ791324.2009.CN	2009	R
JQ791325.2009.CN	2009	R
JQ791326.2009.CN	2009	R
JQ791327.2009.CN	2009	R
JQ791328.2009.CN	2009	R
JQ791329.2009.CN	2009	R
JQ791330.2009.CN	2009	R
JQ791331.2009.CN	2009	R
JQ791332.2009.CN	2009	R
JQ791333.2009.CN	2009	R
JQ791334.2009.CN	2009	R
JQ791335.2009.CN	2009	R
JQ791336.2009.CN	2009	R
JQ791337.2009.CN	2009	R
JQ791338.2009.CN	2009	R
JQ791339.2009.CN	2009	R
JQ791340.2009.CN	2009	R
JQ791341.2009.CN	2009	R
JQ791342.2009.CN	2009	R
JQ791343.2009.CN	2009	R
JQ791344.2009.CN	2009	R
JQ791345.2009.CN	2009	R
JQ791346.2009.CN	2009	R
JQ791347.2009.CN	2009	R
JQ791348.2009.CN	2009	R
JQ791349.2009.CN	2009	R
JQ791350.2009.CN	2009	R
JQ791351.2009.CN	2009	R
JQ791352.2009.CN	2009	R
JQ791353.2009.CN	2009	R
JQ791354.2009.CN	2009	R
JQ791355.2009.CN	2009	R
JQ791356.2009.CN	2009	R
JQ791357.2009.CN	2009	R
JQ791358.2009.CN	2009	R
JQ791359.2009.CN	2009	R
JQ791360.2009.CN	2009	R
JQ791361.2009.CN	2009	R
JQ791362.2009.CN	2009	R
JQ791363.2009.CN	2009	R
JQ791364.2009.CN	2009	R
JQ791365.2009.CN	2009	R
JQ791366.2009.CN	2009	R
JQ791367.2009.CN	2009	R
JQ791368.2009.CN	2009	R
JQ791369.2009.CN	2009	R
JQ791370.2009.CN	2009	R
JQ791371.2009.CN	2009	R
JQ791372.2009.CN	2009	R
JQ791373.2009.CN	2009	R
JQ791374.2009.CN	2009	R
JQ791375.2009.CN	2009	R
JQ791376.2009.CN	2009	R
JQ791377.2009.CN	2009	R
JQ791378.2009.CN	2009	R
JQ791379.2009.CN	2009	R
JQ791380.2009.CN	2009	R
JQ791381.2009.CN	2009	R
JQ791382.2009.CN	2009	R
JQ791383.2009.CN	2009	R
JQ791384.2009.CN	2009	R
JQ791385.2009.CN	2009	R
JQ791386.2009.CN	2009	R
JQ791387.2009.CN	2009	R
JQ791388.2009.CN	2009	R
JQ791389.2009.CN	2009	R
JQ791390.2009.CN	2009	R
JQ791391.2009.CN	2009	R
JQ791392.2009.CN	2009	R
JQ791393.2009.CN	2009	R
JQ791394.2009.CN	2009	R
JQ791395.2009.CN	2009	R
JQ791396.2009.CN	2009	R
JQ791397.2009.CN	2009	R
JQ791398.2009.CN	2009	R
JQ791399.2009.CN	2009	R
JQ791400.2009.CN	2009	R
JQ791401.2009.CN	2009	R
JQ791402.2009.CN	2009	R
JQ791403.2009.CN	2009	R
JQ791404.2009.CN	2009	R
JQ924889.2005.VE	2005	Q
JQ924890.2005.VE	2005	R
JQ924891.2005.VE	2005	R
JQ924892.2005.VE	2005	Q
JQ924893.2005.VE	2005	Q
JQ924894.2005.VE	2005	Q
JQ924895.2005.VE	2005	R
JQ924896.2005.VE	2005	Q
JQ924904.2006.VE	2006	Q
JQ924905.2006.VE	2006	Q
JQ924906.2006.VE	2006	Q
JQ924907.2006.VE	2006	Q
JQ924908.2007.VE	2007	Q
JQ924909.2007.VE	2007	R
JQ924910.2007.VE	2007	Q
JQ924912.2009.VE	2009	Q
KC143880.2009.SA	2009	R
KC143881.2009.SA	2009	Q
KC143882.2009.SA	2009	R
KC143883.2009.SA	2009	Q
KC143884.2009.SA	2009	Q
KC143885.2009.SA	2009	Q
KC143886.2009.SA	2009	Q
KC143887.2009.SA	2009	Q
KC143888.2009.SA	2009	Q
KC143889.2009.SA	2009	R
KC143890.2009.SA	2009	Q
KC143891.2009.SA	2009	Q
KC143892.2009.SA	2009	R
KC143893.2009.SA	2009	Q
KC143894.2009.SA	2009	Q
KC143895.2009.SA	2009	Q
KC143922.2009.SA	2009	R
KC143923.2009.SA	2009	R
KC143924.2009.SA	2009	R
KC143925.2009.SA	2009	R
KC143926.2009.SA	2009	R
KC143927.2009.SA	2009	R
KC143928.2009.SA	2009	R
KC143929.2009.SA	2009	R
KC143930.2009.SA	2009	R
KC143931.2009.SA	2009	Q
KC439481.2003.US	2003	Q
KC439482.2003.US	2003	Q
KC439483.2004.US	2004	Q
KC439484.2004.US	2004	Q
KC439485.2004.US	2004	R
KC439486.2005.US	2005	Q
KC439487.2003.US	2003	Q
KC439488.2002.US	2002	R
KC439489.2005.US	2005	Q
KC439490.2005.US	2005	Q
KC439491.2005.US	2005	Q
KC439492.2005.US	2005	R
KC439493.2006.US	2006	Q
KC439494.2006.US	2006	Q
KC439495.2006.US	2006	Q
KC439496.2006.US	2006	Q
KC439497.2006.US	2006	Q
KC439498.2006.US	2006	R
KC439499.2002.US	2002	R
KC439500.2003.US	2003	Q
KC439501.2003.US	2003	Q
KC439502.2005.US	2005	Q
KC439516.2002.US	2002	R
KC439517.2002.US	2002	R
KC439518.2002.US	2002	R
KC439519.2002.US	2002	Q
KC439520.2009.US	2009	Q
KC439521.2009.US	2009	Q
KC439522.2009.US	2009	Q
KC439523.2009.US	2009	Q
KC439524.2009.US	2009	Q
KC439525.2009.US	2009	Q
KC439526.2009.US	2009	Q
KC844051.2002.CN	2002	R
KC844052.2002.CN	2002	R
LC368309.2000.JP	2000	Q
LC368310.2003.JP	2003	R
LC368314.2006.JP	2006	Q
LC368318.2006.JP	2006	R
LC368319.2007.JP	2007	R
LC368322.2009.JP	2009	Q
LC368323.2009.JP	2009	Q
LC368346.2004.JP	2004	Q
LC368348.2003.JP	2003	R
LC368349.2005.JP	2005	Q
LC368375.2003.JP	2003	R
LC368376.2004.JP	2004	Q
LC368377.2004.JP	2004	Q
LC368379.2005.JP	2005	R
LC368380.2005.JP	2005	R
LC368381.2005.JP	2005	Q
LC368394.2009.JP	2009	R
LC368395.2009.JP	2009	R
LC368396.2009.JP	2009	R
LC368398.2009.JP	2009	R
LC368399.2009.JP	2009	Q
LC368400.2009.JP	2009	R
LC368401.2009.JP	2009	R
LC368408.2008.JP	2008	R
LC368410.2008.JP	2008	R
MG976504.2009.MX	2009	H
MW629120.2002.US	2002	R
MN026550.2014.RU	2014	R
MN026552.2014.RU	2014	Q
MN026555.2013.RU	2013	R
MN026556.2013.RU	2013	R
MN026562.2013.RU	2013	H
MN026565.2014.RU	2014	Q
MN026578.2014.RU	2014	R
MN026585.2013.RU	2013	R
MN026587.2013.RU	2013	R
MN026589.2014.RU	2014	H
MN026591.2013.RU	2013	Q
MN026592.2013.RU	2013	R
MN026604.2013.RU	2013	R
MN026607.2013.RU	2013	R
MN026609.2014.RU	2014	Q
MN026613.2013.RU	2013	R
MN026614.2013.RU	2013	R
MN026620.2014.RU	2014	R
MN026621.2014.RU	2014	R
MN026623.2014.RU	2014	Q
MN026626.2014.RU	2014	R
MN026629.2014.RU	2014	Q
MN026636.2014.RU	2014	R
MN026637.2014.RU	2014	R
MN026639.2014.RU	2014	R
MN026644.2014.RU	2014	R
MN026645.2014.RU	2014	R
MN026646.2014.RU	2014	R
MN026649.2013.RU	2013	R
MN026662.2014.RU	2014	R
MN026665.2014.RU	2014	Q
MN026669.2014.RU	2014	R
MN026670.2014.RU	2014	R
MN026672.2014.RU	2014	H
MN026675.2014.RU	2014	R
MN026679.2014.RU	2014	R
MN026682.2014.RU	2014	Q
MN026684.2014.RU	2014	Q
MN026686.2014.RU	2014	R
MN026693.2014.RU	2014	R
MN026697.2014.RU	2014	Q
MN026698.2014.RU	2014	Q
MN026701.2014.RU	2014	R
MN026702.2014.RU	2014	Q
MN026703.2014.RU	2014	Q
MN026704.2014.RU	2014	R
MN026705.2014.RU	2014	Q
MN026706.2014.RU	2014	Q
MN026709.2014.RU	2014	Q
MN026710.2014.RU	2014	R
MN026711.2014.RU	2014	Q
MN026712.2014.RU	2014	R
MN026717.2014.RU	2014	R
MN026719.2014.RU	2014	R
MN026721.2014.RU	2014	R
MN026722.2014.RU	2014	Q
MN026724.2014.RU	2014	R
MN026726.2014.RU	2014	Q
MN026727.2014.RU	2014	R
MN026732.2014.RU	2014	R
MN026738.2014.RU	2014	H
OR497990.2011.BE	2011	Q
OR497991.2011.BE	2011	R
OR497992.2011.BE	2011	R
OR497993.2011.BE	2011	R
OR497994.2012.BE	2012	Q
OR497995.2012.BE	2012	R
OR497997.2013.BE	2013	R
OR497998.2013.BE	2013	R
OR497999.2014.BE	2014	R
OR498000.2014.BE	2014	R
OR498002.2015.BE	2015	R
OR498004.2017.BE	2017	R
OR498006.2015.BE	2015	Q
OR498007.2015.BE	2015	R
OR498008.2017.BE	2017	R
OR498012.2014.BE	2014	R
OR498013.2016.BE	2016	Q
OR498016.2016.BE	2016	Q
OR498017.2017.BE	2017	Q
OR498018.2017.BE	2017	R
OR498019.2017.BE	2017	R
OR498020.2017.BE	2017	Q
OR498022.2010.BE	2010	R
OR498024.2010.BE	2010	H
OR498025.2014.BE	2014	R
OR498026.2016.BE	2016	Q
OR498028.2014.BE	2014	Q
OR498031.2014.BE	2014	R
OR498033.2014.BE	2014	Q
OR498034.2014.BE	2014	Q
OR498036.2014.BE	2014	Q
OR498037.2014.BE	2014	R
OR498039.2015.BE	2015	Q
OR498041.2015.BE	2015	R
OR498042.2015.BE	2015	H
OR498044.2015.BE	2015	R
OR498045.2015.BE	2015	Q
OR498046.2015.BE	2015	R
OR498047.2015.BE	2015	R
OR498048.2015.BE	2015	Q
OR498049.2015.BE	2015	Q
OR498050.2015.BE	2015	R
OR498053.2015.BE	2015	R
OR498054.2015.BE	2015	R
OR498055.2015.BE	2015	Q
OR498056.2015.BE	2015	Q
OR498057.2016.BE	2016	R
OR498058.2016.BE	2016	R
OR498059.2016.BE	2016	Q
OR498060.2016.BE	2016	R
OR498064.2016.BE	2016	R
OR498065.2016.BE	2016	H
OR498067.2017.BE	2017	R
OR498069.2017.BE	2017	R
JQ924914.2010.VE	2010	Q
LC368325.2010.JP	2010	Q
LC368330.2014.JP	2014	R
LC368333.2011.JP	2011	R
LC368334.2010.JP	2010	R
LC368335.2012.JP	2012	R
LC368336.2011.JP	2011	R
LC368337.2011.JP	2011	R
LC368338.2012.JP	2012	R
LC368339.2012.JP	2012	R
LC368340.2013.JP	2013	R
LC368341.2013.JP	2013	R
LC368342.2013.JP	2013	R
LC368343.2014.JP	2014	R
LC368344.2014.JP	2014	R
LC368345.2015.JP	2015	R
LC368359.2013.JP	2013	Q
LC368402.2010.JP	2010	R
LC368403.2010.JP	2010	R
LC368405.2010.JP	2010	R
LC368406.2010.JP	2010	R
LC368407.2011.JP	2011	R
LC368413.2011.JP	2011	R
LC368417.2013.JP	2013	R
LC368418.2012.JP	2012	R
LC368419.2012.JP	2012	R
LC368422.2012.JP	2012	R
LC368424.2012.JP	2012	R
LC368425.2012.JP	2012	Q
LC368427.2012.JP	2012	R
LC368428.2012.JP	2012	R
LC368429.2012.JP	2012	R
LC368433.2013.JP	2013	Q
LC368434.2013.JP	2013	R
LC368436.2014.JP	2014	R
LC368437.2014.JP	2014	R
LC368440.2015.BY	2015	R
LC368441.2015.JP	2015	R
LC368443.2015.JP	2015	R
LC368445.2015.JP	2015	R
LC368446.2016.JP	2016	R
LC368447.2016.JP	2016	R
LC368448.2016.JP	2016	R
MK468929.2017.TW	2017	Q
MK468930.2017.TW	2017	Q
MK468931.2017.TW	2017	Q
MN640701.2016.IN	2016	R
MN640702.2017.IN	2017	R
MN640703.2017.IN	2017	R
MN640704.2017.IN	2017	Q
MN640705.2017.IN	2017	R
MN640706.2017.IN	2017	Q
MT512570.2018.RU	2018	Q
MT632105.2015.IL	2015	R
MT632106.2015.IL	2015	R
MT632107.2015.IL	2015	R
MT632108.2015.IL	2015	Q
MT632109.2015.IL	2015	Q
MT632111.2015.IL	2015	R
MT632112.2015.IL	2015	Q
MT632113.2015.IL	2015	R
MT632117.2015.IL	2015	Q
MT632119.2015.IL	2015	R
MT632120.2015.IL	2015	R
MT632122.2015.IL	2015	R
MT632123.2015.IL	2015	Q
MT632126.2015.IL	2015	Q
MT632128.2015.IL	2015	Q
MT632129.2015.IL	2015	R
MT632131.2015.IL	2015	Q
MT632132.2015.IL	2015	Q
MT632133.2015.IL	2015	Q
MT632134.2015.IL	2015	Q
MT632135.2015.IL	2015	R
MT632136.2015.IL	2015	R
MT632137.2015.IL	2015	H
MT632139.2016.IL	2016	R
MT632140.2016.IL	2016	Q
MT632141.2016.IL	2016	R
MT632142.2016.IL	2016	R
MT632143.2016.IL	2016	Q
MT632144.2016.IL	2016	R
MT632145.2016.IL	2016	R
MT632147.2016.IL	2016	R
MT632148.2016.IL	2016	R
MT632149.2016.IL	2016	Q
MT632150.2016.IL	2016	R
MT632151.2016.IL	2016	R
MT632152.2016.IL	2016	R
MT632153.2016.IL	2016	R
MT632154.2016.IL	2016	R
MT632161.2017.IL	2017	R
MT632163.2017.IL	2017	R
MT632164.2017.IL	2017	R
MT632165.2017.IL	2017	Q
MT632167.2017.IL	2017	R
MT632168.2017.IL	2017	Q
MT632171.2017.IL	2017	Q
MT632174.2017.IL	2017	R
MT632176.2017.IL	2017	R
MT632177.2017.IL	2017	Q
MT632178.2017.IL	2017	R
MT632181.2017.IL	2017	H
MT632182.2017.IL	2017	R
MT632183.2017.IL	2017	H
MT632184.2017.IL	2017	R
MT632185.2017.IL	2017	R
MT632188.2017.IL	2017	Q
MT632190.2017.IL	2017	Q
MT632193.2017.IL	2017	Q
MT995341.2018.DK	2018	Q
MT995342.2018.DK	2018	Q
MT995343.2018.DK	2018	Q
MT995344.2018.DK	2018	R
MT995345.2018.DK	2018	R
MW689967.2014.GB	2014	Q
MW689968.2012.GB	2012	Q
MW689971.2017.GB	2017	R
MW689973.2013.GB	2013	Q
MW689975.2013.GB	2013	P
MW689976.2014.GB	2014	Q
MW689991.2014.GB	2014	R
MW689992.2014.GB	2014	Q
MW689997.2016.GB	2016	Q
MW689999.2013.GB	2013	Q
MW690009.2015.GB	2015	R
MW690014.2012.GB	2012	Q
MW690016.2013.GB	2013	Q
OL652593.2010.MX	2010	H
OL652594.2010.MX	2010	H
OL652595.2010.MX	2010	H
OL652596.2010.MX	2010	H
OL652597.2010.MX	2010	Q
OL652599.2010.MX	2010	H
OL652600.2010.MX	2010	H
OL652601.2010.MX	2010	H
OL652602.2010.MX	2010	H
OM222702.2014.DE	2014	Q
OM222703.2021.DE	2021	Q
OQ784341.2020.RU	2020	H
OQ784342.2020.RU	2020	R
OQ784343.2020.RU	2020	R
OQ784344.2020.RU	2020	Q
OQ784345.2020.RU	2020	R
OQ784346.2020.RU	2020	R
OQ784347.2020.RU	2020	R
OQ784348.2020.RU	2020	Q
OQ784349.2020.RU	2020	R
OQ784350.2020.RU	2020	Q
OQ784351.2020.RU	2020	Q
OQ784352.2020.RU	2020	H
OQ784353.2020.RU	2020	R
OQ784354.2020.RU	2020	R
OQ784355.2020.RU	2020	R
OQ784356.2020.RU	2020	R
OQ784357.2020.RU	2020	Q
OQ784358.2020.RU	2020	Q
OQ784359.2020.RU	2020	R
OQ784360.2020.RU	2020	Q
OQ784361.2020.RU	2020	Q
OQ784362.2020.RU	2020	Q
OQ784363.2020.RU	2020	R
OQ784364.2020.RU	2020	R
OQ784365.2020.RU	2020	R
OQ784366.2020.RU	2020	R
OQ784367.2020.RU	2020	R
OQ784368.2020.RU	2020	Q
OQ784369.2020.RU	2020	R
OQ784370.2020.RU	2020	R
OQ784371.2020.RU	2020	R
OQ784372.2020.RU	2020	R
OQ784373.2020.RU	2020	R
OQ784374.2020.RU	2020	Q
OQ784375.2020.RU	2020	Q
OQ784376.2020.RU	2020	R
OQ784377.2020.RU	2020	Q
OQ784378.2020.RU	2020	Q
OQ784379.2020.RU	2020	R
OQ784380.2020.RU	2020	R
OQ784381.2020.RU	2020	R
OQ784382.2020.RU	2020	R
OQ784383.2020.RU	2020	Q
OQ784384.2020.RU	2020	H
OQ784385.2020.RU	2020	Q
OQ784386.2020.RU	2020	R
OQ784488.2021.KG	2021	R
OQ784489.2021.KG	2021	H
OQ784490.2021.KG	2021	R
OQ784491.2021.KG	2021	Q
OQ784492.2021.KG	2021	Q
OQ784493.2021.KG	2021	R
OQ784494.2021.KG	2021	R
OQ784495.2021.KG	2021	R
OQ784496.2021.KG	2021	Q
OQ784497.2021.KG	2021	R
OQ784498.2021.KG	2021	R
OQ784499.2021.KG	2021	R
OQ784500.2021.KG	2021	R
OQ784501.2021.KG	2021	H
OQ784502.2021.KG	2021	H
OQ784503.2021.KG	2021	R
OQ784504.2021.KG	2021	Q
OQ784505.2021.KG	2021	Q
OQ784506.2021.KG	2021	Q
OQ784507.2021.KG	2021	Q
OQ784508.2021.KG	2021	Q
OQ784509.2021.KG	2021	R
OQ784510.2021.KG	2021	R
OQ784511.2022.KG	2022	R
OQ784512.2022.KG	2022	R
OQ784513.2022.KG	2022	R
OQ784515.2022.KG	2022	R
OQ784516.2022.KG	2022	R
OQ784517.2022.KG	2022	R
OQ784518.2022.KG	2022	R
OQ784519.2022.KG	2022	Q
OQ784520.2022.KG	2022	R
OQ784521.2022.KG	2022	R
OQ784522.2022.KG	2022	Q
OQ784523.2022.KG	2022	Q
OQ784524.2022.KG	2022	R
OQ784525.2022.KG	2022	Q
OQ784526.2022.KG	2022	R
OQ784527.2022.KG	2022	Q
OQ784528.2022.KG	2022	Q
OQ784529.2022.KG	2022	R
OQ784530.2022.KG	2022	Q
OQ784531.2022.KG	2022	Q
OQ784532.2022.KG	2022	R
OQ784533.2022.KG	2022	Q
OQ784534.2022.KG	2022	Q
OQ784535.2022.KG	2022	R
OQ784536.2022.KG	2022	R
OQ784537.2022.KG	2022	R
OQ784539.2022.KG	2022	R
OQ784540.2022.KG	2022	Q
OQ784541.2022.KG	2022	R
OQ784542.2022.KG	2022	Q
OQ784543.2022.KG	2022	H
OQ784544.2022.KG	2022	Q
OQ784545.2022.KG	2022	R
OQ784546.2022.KG	2022	Q
OQ784547.2022.KG	2022	R
OQ784548.2022.KG	2022	R
OQ784549.2022.KG	2022	Q
OQ784550.2022.KG	2022	Q
OQ784551.2022.KG	2022	R
OQ784552.2022.KG	2022	R
OQ784553.2022.KG	2022	Q
OQ784554.2022.KG	2022	R
OQ979408.2020.UA	2020	Q
PP952332.2022.MX	2022	P
PP952356.2023.MX	2023	Q
PP952361.2023.MX	2023	R
PP952363.2023.MX	2023	R
